# Supplementary material for: 2-Methyl­sulfonyl-1,2,4-triazolo[1,5-a]quinazolin-5(4H)-one
Source: Acta Crystallogr Sect E Struct Rep Online. 2012 May 19;68(Pt 6):o1806. doi: 10.1107/S1600536812021769 (PMC3379380; doi:10.1107/S1600536812021769)
Supplement: Supplementary file 1 [file e-68-o1806-sup1.cif]

##############################################################################
#                                                                            #
# This CIF contains the data in a paper accepted for publication in          #
# Acta Crystallographica Section E. It conforms to the requirements of       #
# Notes for Authors for Acta Crystallographica Section E, and has been       #
# peer reviewed under the auspices of the IUCr Commission on Journals.       #
#                                                                            #
# Full details of the Crystallographic Information File format               #
# are given in the paper "The Crystallographic Information File (CIF):       #
# a New Standard Archive File for Crystallography" by S. R. Hall, F. H.      #
# Allen and I. D. Brown [Acta Cryst. (1991), A47, 655-685].                  #
#                                                                            #
# The current version of the core CIF dictionary is obtainable from          #
# ftp://ftp.iucr.org/pub/cif_core.dic.                                       #
#                                                                            #
# Software is freely available for graphical display of the structure(s)     #
# in this CIF. For information consult the CIF software page                 #
# http://www.iucr.org/resources/cif/software.                                #
#                                                                            #
# This file may be used for bona fide research purposes within the           #
# scientific community so long as proper attribution is given to the journal # 
# article from which it was obtained.                                        #
#                                                                            #
##############################################################################
data_global
_audit_creation_method     SHELXL-97
_journal_date_recd_electronic     2012-05-10
_journal_date_accepted     2012-05-14
_journal_name_full     'Acta Crystallographica, Section E'
_journal_year     2012
_journal_volume     68
_journal_issue      6
_journal_page_first     o1806
_journal_page_last     o1806
_journal_paper_category     QO
_journal_paper_doi     10.1107/S1600536812021769
_journal_coeditor_code     BT5915
_publ_contact_author
;
     Dr. Seik Weng Ng
     Department of Chemistry
     University of Malaya
     50603 Kuala Lumpur
     Malaysia
;
_publ_contact_author_email     seikweng@um.edu.my
_publ_contact_author_fax     '03 7967 4193'
_publ_contact_author_phone     '03 7967 6778'
_publ_section_title
;
2-Methylsulfonyl-1,2,4-triazolo[1,5-<i>a</i>]quinazolin-5(4<i>H</i>)-one
;
loop_
    _publ_author_name
    _publ_author_address
    'Al-Salahi, Rashad'
;
Department of Pharmaceutical Chemistry
College of Pharmacy
King Saud University
Riyadh 11451
Saudi Arabia
;
    'Marzouk, Mohamed'
;
Department of Pharmaceutical Chemistry
College of Pharmacy
King Saud University
Riyadh 11451
Saudi Arabia
;
    'Abbas, Mohammed'
;
Department of Pharmaceutical Chemistry
College of Pharmacy
King Saud University
Riyadh 11451
Saudi Arabia
;
    'Ng, Seik Weng'
;
     Department of Chemistry
     University of Malaya
     50603 Kuala Lumpur
     Malaysia
     and
     Chemistry Department
     Faculty of Science
     King Abdulaziz University
     PO Box 80203 Jeddah
     Saudi Arabia
;
data_I
_audit_creation_method     SHELXL-97
_chemical_name_systematic
;
2-Methylsulfonyl-1,2,4-triazolo[1,5-<i>a</i>]quinazolin-5(4<i>H</i>)-one
;
_chemical_name_common     ?
_chemical_formula_moiety     'C10 H8 N4 O3 S'
_chemical_formula_sum     'C10 H8 N4 O3 S'
_chemical_formula_iupac     'C10 H8 N4 O3 S'
_chemical_formula_weight     264.26
_chemical_melting_point     ?
_symmetry_cell_setting     monoclinic
_symmetry_space_group_name_H-M     'P 21'
_symmetry_space_group_name_Hall     'P 2yb'
loop_
    _symmetry_equiv_pos_as_xyz
    'x, y, z'
    '-x, y+1/2, -z'
_cell_length_a     9.6216(2)
_cell_length_b     4.92060(10)
_cell_length_c     12.1623(3)
_cell_angle_alpha     90.00
_cell_angle_beta     106.628(2)
_cell_angle_gamma     90.00
_cell_volume     551.73(2)
_cell_formula_units_Z     2
_cell_measurement_reflns_used     6133
_cell_measurement_theta_min     3.7899
_cell_measurement_theta_max     76.4855
_cell_measurement_temperature     294(2)
_exptl_crystal_description     plate
_exptl_crystal_colour     colorless
_exptl_crystal_size_max     0.20
_exptl_crystal_size_mid     0.10
_exptl_crystal_size_min     0.02
_exptl_crystal_density_diffrn     1.591
_exptl_crystal_density_meas     ?
_exptl_crystal_density_method     'not measured'
_exptl_crystal_F_000     272
_exptl_absorpt_coefficient_mu     2.711
_exptl_absorpt_correction_type     multi-scan
_exptl_absorpt_process_details     '(CrysAlis PRO; Agilent, 2012)'
_exptl_absorpt_correction_T_min     0.6132
_exptl_absorpt_correction_T_max     0.9478
_diffrn_ambient_temperature     294(2)
_diffrn_radiation_type     CuK\a
_diffrn_radiation_wavelength     1.54184
_diffrn_radiation_source     'SuperNova (Cu) X-ray Source'
_diffrn_radiation_monochromator     Mirror
_diffrn_measurement_device_type
                  'Agilent SuperNova Dual diffractometer with an Atlas detector'
_diffrn_measurement_method     '\w scan'
_diffrn_detector_area_resol_mean     10.4041
_diffrn_reflns_number     9640
_diffrn_reflns_av_R_equivalents     0.0247
_diffrn_reflns_av_sigmaI/netI     0.0176
_diffrn_reflns_theta_min     3.79
_diffrn_reflns_theta_max     76.68
_diffrn_reflns_theta_full     76.68
_diffrn_measured_fraction_theta_max     0.994
_diffrn_measured_fraction_theta_full     0.994
_diffrn_reflns_limit_h_min     -12
_diffrn_reflns_limit_h_max     12
_diffrn_reflns_limit_k_min     -6
_diffrn_reflns_limit_k_max     6
_diffrn_reflns_limit_l_min     -14
_diffrn_reflns_limit_l_max     15
_diffrn_standards_number     0
_diffrn_standards_interval_count     0
_diffrn_standards_interval_time     0
_diffrn_standards_decay_%     0
_reflns_number_total     2304
_reflns_number_gt     2237
_reflns_threshold_expression     I>2\s(I)
_refine_ls_structure_factor_coef     Fsqd
_refine_ls_matrix_type     full
_refine_ls_R_factor_all     0.0311
_refine_ls_R_factor_gt     0.0299
_refine_ls_wR_factor_gt     0.0807
_refine_ls_wR_factor_ref     0.0820
_refine_ls_goodness_of_fit_ref     1.039
_refine_ls_restrained_S_all     1.039
_refine_ls_number_reflns     2304
_refine_ls_number_parameters     168
_refine_ls_number_restraints     1
_refine_ls_hydrogen_treatment     mixed
_refine_ls_weighting_scheme     calc
_refine_ls_weighting_details
         'calc w=1/[\s^2^(Fo^2^)+(0.0569P)^2^+0.0560P] where P=(Fo^2^+2Fc^2^)/3'
_atom_sites_solution_hydrogens     geom
_atom_sites_solution_primary     direct
_atom_sites_solution_secondary     difmap
_refine_ls_shift/su_max     0.001
_refine_ls_shift/su_mean     0.001
_refine_diff_density_max     0.148
_refine_diff_density_min     -0.257
_refine_ls_extinction_method     none
_refine_ls_extinction_coef     ?
_refine_ls_abs_structure_details     'Flack (1983), 1007 Friedel pairs'
_refine_ls_abs_structure_Flack     0.00(2)
loop_
    _atom_type_symbol
    _atom_type_description
    _atom_type_scat_dispersion_real
    _atom_type_scat_dispersion_imag
    _atom_type_scat_source
    'C' 'C' 0.0181 0.0091
                         'International Tables Vol C Tables 4.2.6.8 and 6.1.1.4'
    'H' 'H' 0.0000 0.0000
                         'International Tables Vol C Tables 4.2.6.8 and 6.1.1.4'
    'N' 'N' 0.0311 0.0180
                         'International Tables Vol C Tables 4.2.6.8 and 6.1.1.4'
    'O' 'O' 0.0492 0.0322
                         'International Tables Vol C Tables 4.2.6.8 and 6.1.1.4'
    'S' 'S' 0.3331 0.5567
                         'International Tables Vol C Tables 4.2.6.8 and 6.1.1.4'
_computing_data_collection     'CrysAlis PRO (Agilent, 2012)'
_computing_cell_refinement     'CrysAlis PRO (Agilent, 2012)'
_computing_data_reduction     'CrysAlis PRO (Agilent, 2012)'
_computing_structure_solution     'SHELXS97 (Sheldrick, 2008)'
_computing_structure_refinement     'SHELXL97 (Sheldrick, 2008)'
_computing_molecular_graphics     'X-SEED (Barbour, 2001)'
_computing_publication_material     'publCIF (Westrip, 2010)'
loop_
    _atom_site_type_symbol
    _atom_site_label
    _atom_site_fract_x
    _atom_site_fract_y
    _atom_site_fract_z
    _atom_site_U_iso_or_equiv
    _atom_site_adp_type
    _atom_site_calc_flag
    _atom_site_refinement_flags
    _atom_site_occupancy
    _atom_site_symmetry_multiplicity
    _atom_site_disorder_assembly
    _atom_site_disorder_group
    S S1 0.24294(4) 0.00109(9) 0.18198(3) 0.04202(13) Uani d . 1 1 . .
    O O1 0.8628(2) 0.7880(6) 0.13678(16) 0.0903(8) Uani d . 1 1 . .
    O O2 0.24690(17) -0.1892(3) 0.09276(13) 0.0566(4) Uani d . 1 1 . .
    O O3 0.23731(18) -0.0963(4) 0.29138(14) 0.0645(4) Uani d . 1 1 . .
    N N1 0.67906(18) 0.4984(5) 0.12477(13) 0.0542(4) Uani d D 1 1 . .
    H H1 0.677(3) 0.451(7) 0.0548(13) 0.086(9) Uiso d D 1 1 . .
    N N2 0.56362(13) 0.4813(4) 0.27059(11) 0.0354(3) Uani d . 1 1 . .
    N N3 0.45055(15) 0.3499(3) 0.29552(13) 0.0392(3) Uani d . 1 1 . .
    N N4 0.47068(16) 0.2190(4) 0.12045(12) 0.0436(4) Uani d . 1 1 . .
    C C1 0.7743(2) 0.6953(5) 0.18009(17) 0.0528(5) Uani d . 1 1 . .
    C C2 0.75983(17) 0.7852(4) 0.29235(15) 0.0396(4) Uani d . 1 1 . .
    C C3 0.85191(19) 0.9855(5) 0.35516(16) 0.0478(4) Uani d . 1 1 . .
    H H3 0.9222 1.0634 0.3262 0.057 Uiso calc R 1 1 . .
    C C4 0.8387(2) 1.0679(4) 0.45993(18) 0.0536(5) Uani d . 1 1 . .
    H H4 0.8999 1.2021 0.5012 0.064 Uiso calc R 1 1 . .
    C C5 0.7349(2) 0.9521(5) 0.50437(17) 0.0534(5) Uani d . 1 1 . .
    H H5 0.7273 1.0095 0.5753 0.064 Uiso calc R 1 1 . .
    C C6 0.6429(2) 0.7530(5) 0.44484(16) 0.0472(4) Uani d . 1 1 . .
    H H6 0.5743 0.6733 0.4752 0.057 Uiso calc R 1 1 . .
    C C7 0.65534(17) 0.6748(3) 0.33865(14) 0.0356(3) Uani d . 1 1 . .
    C C8 0.57227(18) 0.3991(4) 0.16704(14) 0.0389(4) Uani d . 1 1 . .
    C C9 0.40156(18) 0.2013(4) 0.20289(14) 0.0382(4) Uani d . 1 1 . .
    C C10 0.1035(2) 0.2349(4) 0.12929(18) 0.0500(5) Uani d . 1 1 . .
    H H10A 0.0116 0.1442 0.1142 0.075 Uiso calc R 1 1 . .
    H H10B 0.1129 0.3136 0.0596 0.075 Uiso calc R 1 1 . .
    H H10C 0.1091 0.3755 0.1851 0.075 Uiso calc R 1 1 . .
loop_
    _atom_site_aniso_label
    _atom_site_aniso_U_11
    _atom_site_aniso_U_22
    _atom_site_aniso_U_33
    _atom_site_aniso_U_12
    _atom_site_aniso_U_13
    _atom_site_aniso_U_23
    S1 0.0482(2) 0.0365(2) 0.0405(2) -0.01197(18) 0.01137(15) 0.00488(17)
    O1 0.0929(13) 0.131(2) 0.0609(10) -0.0698(14) 0.0448(10) -0.0294(12)
    O2 0.0684(9) 0.0428(8) 0.0593(9) -0.0175(7) 0.0197(7) -0.0074(7)
    O3 0.0741(10) 0.0654(10) 0.0541(8) -0.0176(8) 0.0183(7) 0.0194(7)
    N1 0.0573(9) 0.0762(11) 0.0343(7) -0.0280(10) 0.0216(6) -0.0137(9)
    N2 0.0342(6) 0.0410(7) 0.0312(6) -0.0058(6) 0.0100(5) -0.0011(6)
    N3 0.0387(7) 0.0435(8) 0.0372(7) -0.0075(6) 0.0138(6) -0.0003(6)
    N4 0.0456(8) 0.0505(9) 0.0342(7) -0.0125(7) 0.0107(6) -0.0036(6)
    C1 0.0521(10) 0.0692(14) 0.0385(9) -0.0229(10) 0.0150(8) -0.0051(9)
    C2 0.0359(8) 0.0446(9) 0.0360(8) -0.0031(7) 0.0064(6) 0.0006(7)
    C3 0.0431(8) 0.0498(10) 0.0471(9) -0.0101(9) 0.0073(7) -0.0003(10)
    C4 0.0515(11) 0.0499(13) 0.0516(11) -0.0093(8) 0.0022(9) -0.0136(8)
    C5 0.0555(10) 0.0585(15) 0.0452(9) -0.0048(10) 0.0126(8) -0.0181(9)
    C6 0.0476(9) 0.0554(12) 0.0412(9) -0.0052(9) 0.0169(7) -0.0098(9)
    C7 0.0342(7) 0.0369(8) 0.0332(7) 0.0004(6) 0.0055(6) -0.0014(6)
    C8 0.0389(8) 0.0471(9) 0.0296(8) -0.0095(7) 0.0079(6) -0.0017(7)
    C9 0.0392(8) 0.0380(8) 0.0360(8) -0.0059(7) 0.0084(6) 0.0027(7)
    C10 0.0407(9) 0.0498(11) 0.0585(11) -0.0090(8) 0.0127(8) 0.0067(9)
loop_
    _geom_bond_atom_site_label_1
    _geom_bond_atom_site_label_2
    _geom_bond_site_symmetry_2
    _geom_bond_distance
    _geom_bond_publ_flag
    S1 O3 . 1.4296(16) ?
    S1 O2 . 1.4421(16) ?
    S1 C10 . 1.744(2) ?
    S1 C9 . 1.7726(17) ?
    O1 C1 . 1.211(2) ?
    N1 C8 . 1.364(2) ?
    N1 C1 . 1.370(3) ?
    N1 H1 . 0.877(10) ?
    N2 C8 . 1.348(2) ?
    N2 N3 . 1.3718(19) ?
    N2 C7 . 1.397(2) ?
    N3 C9 . 1.312(2) ?
    N4 C8 . 1.321(2) ?
    N4 C9 . 1.355(2) ?
    C1 C2 . 1.479(3) ?
    C2 C7 . 1.395(2) ?
    C2 C3 . 1.397(3) ?
    C3 C4 . 1.377(3) ?
    C3 H3 . 0.9300 ?
    C4 C5 . 1.387(3) ?
    C4 H4 . 0.9300 ?
    C5 C6 . 1.379(3) ?
    C5 H5 . 0.9300 ?
    C6 C7 . 1.385(2) ?
    C6 H6 . 0.9300 ?
    C10 H10A . 0.9600 ?
    C10 H10B . 0.9600 ?
    C10 H10C . 0.9600 ?
loop_
    _geom_angle_atom_site_label_1
    _geom_angle_atom_site_label_2
    _geom_angle_atom_site_label_3
    _geom_angle_site_symmetry_1
    _geom_angle_site_symmetry_3
    _geom_angle
    _geom_angle_publ_flag
    O3 S1 O2 . . 119.93(11) ?
    O3 S1 C10 . . 109.44(11) ?
    O2 S1 C10 . . 109.57(10) ?
    O3 S1 C9 . . 108.24(9) ?
    O2 S1 C9 . . 105.18(9) ?
    C10 S1 C9 . . 103.09(9) ?
    C8 N1 C1 . . 122.54(16) ?
    C8 N1 H1 . . 117(2) ?
    C1 N1 H1 . . 120(2) ?
    C8 N2 N3 . . 109.28(14) ?
    C8 N2 C7 . . 124.09(14) ?
    N3 N2 C7 . . 126.61(13) ?
    C9 N3 N2 . . 100.69(13) ?
    C8 N4 C9 . . 100.67(15) ?
    O1 C1 N1 . . 120.47(19) ?
    O1 C1 C2 . . 123.5(2) ?
    N1 C1 C2 . . 116.01(16) ?
    C7 C2 C3 . . 118.12(18) ?
    C7 C2 C1 . . 121.66(16) ?
    C3 C2 C1 . . 120.22(17) ?
    C4 C3 C2 . . 120.10(18) ?
    C4 C3 H3 . . 119.9 ?
    C2 C3 H3 . . 119.9 ?
    C3 C4 C5 . . 120.47(18) ?
    C3 C4 H4 . . 119.8 ?
    C5 C4 H4 . . 119.8 ?
    C6 C5 C4 . . 120.88(19) ?
    C6 C5 H5 . . 119.6 ?
    C4 C5 H5 . . 119.6 ?
    C5 C6 C7 . . 118.24(18) ?
    C5 C6 H6 . . 120.9 ?
    C7 C6 H6 . . 120.9 ?
    C6 C7 C2 . . 122.18(17) ?
    C6 C7 N2 . . 122.22(16) ?
    C2 C7 N2 . . 115.60(15) ?
    N4 C8 N2 . . 111.47(16) ?
    N4 C8 N1 . . 128.56(17) ?
    N2 C8 N1 . . 119.95(15) ?
    N3 C9 N4 . . 117.88(15) ?
    N3 C9 S1 . . 121.05(13) ?
    N4 C9 S1 . . 120.94(13) ?
    S1 C10 H10A . . 109.5 ?
    S1 C10 H10B . . 109.5 ?
    H10A C10 H10B . . 109.5 ?
    S1 C10 H10C . . 109.5 ?
    H10A C10 H10C . . 109.5 ?
    H10B C10 H10C . . 109.5 ?
loop_
    _geom_torsion_atom_site_label_1
    _geom_torsion_atom_site_label_2
    _geom_torsion_atom_site_label_3
    _geom_torsion_atom_site_label_4
    _geom_torsion_site_symmetry_1
    _geom_torsion_site_symmetry_2
    _geom_torsion_site_symmetry_3
    _geom_torsion_site_symmetry_4
    _geom_torsion
    _geom_torsion_publ_flag
    C8 N2 N3 C9 . . . . -0.34(19) ?
    C7 N2 N3 C9 . . . . 178.37(16) ?
    C8 N1 C1 O1 . . . . -176.2(3) ?
    C8 N1 C1 C2 . . . . 3.1(3) ?
    O1 C1 C2 C7 . . . . 179.4(3) ?
    N1 C1 C2 C7 . . . . 0.1(3) ?
    O1 C1 C2 C3 . . . . -0.6(4) ?
    N1 C1 C2 C3 . . . . -179.9(2) ?
    C7 C2 C3 C4 . . . . 0.4(3) ?
    C1 C2 C3 C4 . . . . -179.7(2) ?
    C2 C3 C4 C5 . . . . 0.4(3) ?
    C3 C4 C5 C6 . . . . -0.1(3) ?
    C4 C5 C6 C7 . . . . -1.0(3) ?
    C5 C6 C7 C2 . . . . 1.8(3) ?
    C5 C6 C7 N2 . . . . -177.84(18) ?
    C3 C2 C7 C6 . . . . -1.5(3) ?
    C1 C2 C7 C6 . . . . 178.53(19) ?
    C3 C2 C7 N2 . . . . 178.19(17) ?
    C1 C2 C7 N2 . . . . -1.8(3) ?
    C8 N2 C7 C6 . . . . -179.84(18) ?
    N3 N2 C7 C6 . . . . 1.6(3) ?
    C8 N2 C7 C2 . . . . 0.5(2) ?
    N3 N2 C7 C2 . . . . -178.05(17) ?
    C9 N4 C8 N2 . . . . 0.2(2) ?
    C9 N4 C8 N1 . . . . 178.8(2) ?
    N3 N2 C8 N4 . . . . 0.1(2) ?
    C7 N2 C8 N4 . . . . -178.68(16) ?
    N3 N2 C8 N1 . . . . -178.63(19) ?
    C7 N2 C8 N1 . . . . 2.6(3) ?
    C1 N1 C8 N4 . . . . 177.0(2) ?
    C1 N1 C8 N2 . . . . -4.5(3) ?
    N2 N3 C9 N4 . . . . 0.5(2) ?
    N2 N3 C9 S1 . . . . -175.38(13) ?
    C8 N4 C9 N3 . . . . -0.5(2) ?
    C8 N4 C9 S1 . . . . 175.42(14) ?
    O3 S1 C9 N3 . . . . -34.09(18) ?
    O2 S1 C9 N3 . . . . -163.43(15) ?
    C10 S1 C9 N3 . . . . 81.78(17) ?
    O3 S1 C9 N4 . . . . 150.12(17) ?
    O2 S1 C9 N4 . . . . 20.79(18) ?
    C10 S1 C9 N4 . . . . -94.00(18) ?
loop_
    _geom_hbond_atom_site_label_D
    _geom_hbond_atom_site_label_H
    _geom_hbond_atom_site_label_A
    _geom_hbond_site_symmetry_A
    _geom_hbond_distance_DH
    _geom_hbond_distance_HA
    _geom_hbond_distance_DA
    _geom_hbond_angle_DHA
    N1 H1 O2 2_655 0.880(10)
                           2.230(10)
                                   3.072(2) 160(3)
