# Supplementary material for: 2-Methyl­sulfonyl-1,2,4-triazolo[1,5-a]quinazolin-5(4H)-one
Source: Acta Crystallogr Sect E Struct Rep Online. 2012 May 19;68(Pt 6):o1806. doi: 10.1107/S1600536812021769 (PMC3379380; doi:10.1107/S1600536812021769)
Supplement: Supplementary file 2 [file e-68-o1806-Isup2.hkl]

# 
# h,k,l, Fc-squared, Fo-squared, sigma(Fo-squared) and status flag 
# 
data_I
_shelx_title '  P21  1007 Friedel pairs' 
_shelx_refln_list_code          4 
_shelx_F_calc_maximum       83.81 
_exptl_crystal_F_000       272.00 
_reflns_d_resolution_high  0.7922 
 
loop_ 
 _symmetry_equiv_pos_as_xyz 
 'x, y, z' 
 '-x, y+1/2, -z' 
 
_cell_length_a     9.6216 
_cell_length_b     4.9206 
_cell_length_c    12.1623 
_cell_angle_alpha  90.000 
_cell_angle_beta  106.628 
_cell_angle_gamma  90.000 
 
_shelx_F_squared_multiplier     1.000 
 
loop_ 
 _refln_index_h 
 _refln_index_k 
 _refln_index_l 
 _refln_F_squared_calc 
 _refln_F_squared_meas 
 _refln_F_squared_sigma 
 _refln_observed_status 
   0  -6   0       32.84       29.57      1.65 o 
   1  -6   0        3.87        3.37      0.36 o 
   2  -6   0       25.77       25.81      1.02 o 
   1  -5   0       89.31       90.63      2.37 o 
   2  -5   0       13.62       12.32      1.16 o 
   3  -5   0       20.64       22.58      1.00 o 
   4  -5   0        2.80        2.80      0.55 o 
   5  -5   0       27.89       27.62      1.03 o 
   6  -5   0        4.84        4.50      0.43 o 
   0  -4   0      388.13      384.21      6.08 o 
   1  -4   0       38.15       39.30      0.95 o 
   2  -4   0      114.32      107.25      1.79 o 
   3  -4   0       14.24       12.20      0.90 o 
   4  -4   0       23.33       24.96      1.12 o 
   5  -4   0        7.61        7.86      0.66 o 
   6  -4   0       36.88       39.72      1.16 o 
   7  -4   0        1.93        1.32      0.26 o 
   8  -4   0       39.11       37.48      1.59 o 
   1  -3   0      311.99      307.59      3.95 o 
   2  -3   0        5.45        5.42      0.52 o 
   3  -3   0       85.85       80.72      2.50 o 
   4  -3   0       41.11       36.52      1.77 o 
   5  -3   0      122.85      128.08      2.66 o 
   6  -3   0        6.60        7.02      0.60 o 
   7  -3   0        9.10       10.16      0.55 o 
   8  -3   0       10.66        9.44      0.56 o 
   9  -3   0        5.71        4.47      0.37 o 
  10  -3   0        4.71        3.89      0.30 o 
   0  -2   0      402.33      385.39      4.39 o 
   1  -2   0       50.84       47.32      1.03 o 
   2  -2   0      527.88      489.05      5.78 o 
   3  -2   0       43.26       41.01      1.33 o 
   4  -2   0      385.16      384.95      5.98 o 
   5  -2   0       19.94       22.78      1.13 o 
   6  -2   0      162.05      172.83      3.54 o 
   7  -2   0       99.97       95.24      2.23 o 
   8  -2   0        6.57        6.58      0.61 o 
   9  -2   0        1.50        1.13      0.32 o 
  10  -2   0       31.49       29.85      0.76 o 
  11  -2   0        4.46        4.94      0.57 o 
   1  -1   0     2486.34     2221.13     17.50 o 
   2  -1   0     1290.10     1234.63      9.16 o 
   3  -1   0     1217.10     1172.59      8.79 o 
   4  -1   0       24.24       25.53      0.66 o 
   5  -1   0      653.97      645.59      6.41 o 
   6  -1   0       61.88       63.10      1.80 o 
   7  -1   0       86.10       80.92      2.29 o 
   8  -1   0      164.94      162.99      3.20 o 
   9  -1   0       21.48       23.82      0.96 o 
  10  -1   0       53.44       56.48      1.17 o 
  11  -1   0       12.31       11.72      0.52 o 
   1   0   0     1282.31     1233.21      9.66 o 
   2   0   0     3780.19     3432.20     54.02 o 
   3   0   0      745.24      768.49      9.51 o 
   4   0   0      342.82      311.98      3.34 o 
   5   0   0       14.99       17.46      0.58 o 
   6   0   0      557.07      534.47      5.00 o 
   7   0   0        7.21        7.12      0.78 o 
   8   0   0      111.90      115.28      2.55 o 
   9   0   0      116.45      121.28      2.33 o 
  10   0   0      149.79      148.05      3.26 o 
  11   0   0        3.95        3.61      0.31 o 
   1   1   0     2635.47     2422.84     16.95 o 
   2   1   0     1293.15     1279.09     18.43 o 
   3   1   0     1113.82     1059.74      9.83 o 
   4   1   0       26.47       26.33      1.12 o 
   5   1   0      639.77      610.27     11.08 o 
   6   1   0       59.41       59.81      1.64 o 
   7   1   0       87.03       87.24      1.48 o 
   8   1   0      170.26      173.00      2.79 o 
   9   1   0       28.92       31.03      1.31 o 
  10   1   0       53.08       58.61      2.06 o 
  11   1   0       11.35       10.93      0.77 o 
   0   2   0      332.99      335.74      3.89 o 
   1   2   0       51.34       50.14      0.82 o 
   2   2   0      496.09      462.66      4.78 o 
   3   2   0       40.79       40.22      0.75 o 
   4   2   0      346.79      349.33      6.08 o 
   5   2   0       18.59       20.77      1.53 o 
   6   2   0      135.22      145.18      2.20 o 
   7   2   0      107.38      106.86      1.91 o 
   8   2   0        6.19        6.47      0.48 o 
   9   2   0        1.00        1.11      0.29 o 
  10   2   0       28.53       29.09      1.37 o 
  11   2   0        4.51        4.70      0.55 o 
   1   3   0      260.60      279.17      5.10 o 
   2   3   0        6.03        6.89      0.75 o 
   3   3   0      107.01      114.17      2.74 o 
   4   3   0       37.36       35.78      1.41 o 
   5   3   0      119.59      127.99      2.09 o 
   6   3   0        8.33        8.80      0.67 o 
   7   3   0        5.07        6.52      0.58 o 
   8   3   0        8.96        8.91      0.62 o 
   9   3   0        4.81        4.35      0.35 o 
  10   3   0        3.83        2.48      0.39 o 
   0   4   0      372.12      393.16     10.59 o 
   1   4   0       38.64       41.44      0.98 o 
   2   4   0      120.82      124.93      1.95 o 
   3   4   0       15.12       14.39      0.87 o 
   4   4   0       27.16       28.63      0.99 o 
   5   4   0        9.13       10.27      0.62 o 
   6   4   0       34.08       41.29      1.11 o 
   7   4   0        1.94        1.80      0.28 o 
   8   4   0       40.06       43.23      2.56 o 
   1   5   0       91.81      102.69      1.97 o 
   2   5   0       14.56       14.96      0.70 o 
   3   5   0       23.33       24.56      0.83 o 
   4   5   0        2.18        1.97      0.37 o 
   5   5   0       28.37       29.51      0.94 o 
   6   5   0        4.99        5.33      0.44 o 
   0   6   0       34.44       33.93      1.68 o 
   1   6   0        3.93        3.81      0.33 o 
   2   6   0       22.40       21.32      0.67 o 
   3   6   0        1.68        1.28      0.32 o 
  -3  -6   1       15.30       14.06      1.01 o 
  -2  -6   1       13.87       14.40      0.79 o 
  -1  -6   1       11.61       10.12      0.73 o 
   0  -6   1        5.53        5.01      0.52 o 
   1  -6   1        8.71        8.51      0.48 o 
   2  -6   1       14.51       14.85      0.74 o 
  -7  -5   1       18.39       15.02      0.97 o 
  -6  -5   1       33.34       32.66      0.81 o 
  -5  -5   1        4.51        4.44      0.54 o 
  -4  -5   1       18.91       19.58      1.12 o 
  -3  -5   1        9.27        9.49      0.86 o 
  -2  -5   1       35.03       35.43      1.80 o 
  -1  -5   1       31.45       32.13      1.41 o 
   0  -5   1       70.53       71.94      3.06 o 
   1  -5   1       31.20       28.84      1.31 o 
   2  -5   1       20.91       19.89      1.06 o 
   3  -5   1       52.55       50.50      1.55 o 
   4  -5   1       25.82       23.55      1.04 o 
   5  -5   1       29.22       31.57      1.01 o 
   6  -5   1       28.80       30.02      0.97 o 
  -9  -4   1        7.68        8.33      0.70 o 
  -8  -4   1        3.26        3.25      0.52 o 
  -7  -4   1       39.11       37.87      0.98 o 
  -6  -4   1        1.49        1.70      0.37 o 
  -5  -4   1        3.18        1.73      0.43 o 
  -4  -4   1       24.74       22.06      0.97 o 
  -3  -4   1       61.18       57.97      1.52 o 
  -2  -4   1       54.50       50.05      1.18 o 
  -1  -4   1       17.57       16.61      0.66 o 
   0  -4   1       26.63       25.56      0.69 o 
   1  -4   1       15.52       12.18      0.55 o 
   2  -4   1       20.83       17.80      0.71 o 
   3  -4   1       29.21       28.46      0.95 o 
   4  -4   1       14.63       14.52      0.73 o 
   5  -4   1       40.11       40.54      1.22 o 
   6  -4   1       35.20       40.06      1.16 o 
   7  -4   1       28.91       30.36      1.00 o 
   8  -4   1       18.49       19.65      0.96 o 
 -10  -3   1       20.47       18.65      0.76 o 
  -9  -3   1        3.53        2.99      0.37 o 
  -8  -3   1        8.20        8.15      0.70 o 
  -7  -3   1       21.17       20.80      0.87 o 
  -6  -3   1       61.28       57.27      1.31 o 
  -5  -3   1      104.23       96.63      3.00 o 
  -4  -3   1        3.98        3.01      0.52 o 
  -3  -3   1       30.49       30.08      1.30 o 
  -2  -3   1      117.79      112.29      2.47 o 
  -1  -3   1       24.60       21.88      0.89 o 
   0  -3   1       56.00       58.41      1.50 o 
   1  -3   1      139.40      136.14      2.02 o 
   2  -3   1       66.37       64.43      1.60 o 
   3  -3   1       69.32       67.62      2.74 o 
   4  -3   1       92.56       88.48      1.45 o 
   5  -3   1       14.87       14.25      0.65 o 
   6  -3   1       32.28       35.04      1.05 o 
   7  -3   1       25.41       26.01      0.79 o 
   8  -3   1       25.15       22.49      0.78 o 
   9  -3   1       27.75       30.44      0.88 o 
 -11  -2   1       13.20       12.74      0.56 o 
 -10  -2   1        5.81        4.86      0.47 o 
  -9  -2   1      113.76      116.82      1.90 o 
  -8  -2   1       87.52       85.12      2.33 o 
  -7  -2   1      345.97      349.21      4.34 o 
  -6  -2   1      217.80      217.57      5.67 o 
  -5  -2   1      152.80      142.12      3.37 o 
  -4  -2   1       32.52       34.17      1.06 o 
  -3  -2   1      417.47      393.96      3.85 o 
  -2  -2   1       73.25       83.34      1.49 o 
  -1  -2   1      231.14      215.52      2.64 o 
   0  -2   1      191.97      194.38      2.10 o 
   1  -2   1      665.38      629.46      6.79 o 
   2  -2   1      245.17      237.17      3.23 o 
   3  -2   1     2598.49     2532.74     22.42 o 
   4  -2   1       72.01       69.08      1.78 o 
   5  -2   1       13.31       12.94      0.85 o 
   6  -2   1      103.71      104.47      2.01 o 
   7  -2   1       23.16       22.35      1.04 o 
   8  -2   1       27.36       27.90      1.12 o 
   9  -2   1       30.77       31.84      0.87 o 
  10  -2   1       12.33       12.69      0.63 o 
 -11  -1   1        2.13        1.93      0.21 o 
 -10  -1   1       42.16       43.67      1.40 o 
  -9  -1   1       48.76       50.07      2.18 o 
  -8  -1   1      261.04      248.33      3.21 o 
  -7  -1   1       45.70       52.40      2.02 o 
  -6  -1   1       52.55       50.44      1.37 o 
  -5  -1   1        6.00        5.68      0.41 o 
  -4  -1   1      486.55      473.92      6.70 o 
  -3  -1   1      512.88      544.37      6.68 o 
  -2  -1   1     2478.65     2274.21     16.12 o 
  -1  -1   1      348.18      329.68      3.09 o 
   0  -1   1      383.91      389.36      4.02 o 
   1  -1   1     6091.04     5589.20     51.39 o 
   2  -1   1     7023.64     6510.57     82.49 o 
   3  -1   1      654.29      626.70      5.55 o 
   4  -1   1      487.67      490.90      6.81 o 
   5  -1   1      125.16      125.63      2.27 o 
   6  -1   1      162.78      155.43      6.05 o 
   7  -1   1      131.03      131.53      2.31 o 
   8  -1   1      288.48      285.61      3.45 o 
   9  -1   1       11.33       12.14      0.73 o 
  10  -1   1       19.93       19.00      0.71 o 
  11  -1   1       43.72       42.38      2.16 o 
 -11   0   1        0.08        0.24      0.21 o 
 -10   0   1        0.20        0.53      0.32 o 
  -9   0   1       92.00       95.57      2.31 o 
  -8   0   1        3.36        3.35      0.40 o 
  -7   0   1      234.88      215.80      3.67 o 
  -6   0   1       61.27       65.49      1.69 o 
  -5   0   1      719.45      700.17      6.60 o 
  -4   0   1       73.61       67.77      0.85 o 
  -3   0   1     1007.51      944.67      7.48 o 
  -2   0   1       30.08       27.11      0.46 o 
  -1   0   1        5.72        3.57      0.13 o 
   0   0   1      318.54      321.96      5.96 o 
   1   0   1        2.19        2.40      0.14 o 
   2   0   1        3.29        1.78      0.28 o 
   3   0   1      248.28      209.87      2.08 o 
   4   0   1      270.30      262.07      3.21 o 
   5   0   1     1059.91     1031.08      8.27 o 
   6   0   1      139.75      140.44      3.03 o 
   7   0   1      122.16      110.62      1.73 o 
   8   0   1       33.09       32.28      1.14 o 
   9   0   1        0.53        0.56      0.34 o 
  10   0   1       36.50       36.70      1.05 o 
  11   0   1       26.76       24.49      0.80 o 
 -11   1   1        2.17        3.35      0.45 o 
 -10   1   1       35.51       36.00      1.30 o 
  -9   1   1       49.84       52.44      1.50 o 
  -8   1   1      245.92      239.95      3.38 o 
  -7   1   1       46.18       56.65      1.27 o 
  -6   1   1       39.14       36.90      1.21 o 
  -5   1   1        5.65        4.94      0.47 o 
  -4   1   1      472.45      463.15      4.08 o 
  -3   1   1      489.71      532.58      8.30 o 
  -2   1   1     2400.08     2300.31     17.58 o 
  -1   1   1      371.32      355.30      3.72 o 
   0   1   1      352.94      358.62      2.82 o 
   1   1   1     6050.18     5334.17     53.01 o 
   2   1   1     6768.07     6207.81     66.44 o 
   3   1   1      642.12      609.18      5.70 o 
   4   1   1      448.16      455.12      6.71 o 
   5   1   1      117.19      112.95      2.01 o 
   6   1   1      176.29      174.05      4.06 o 
   7   1   1      118.52      118.80      1.60 o 
   8   1   1      282.04      278.74      2.93 o 
   9   1   1        7.95        8.58      0.63 o 
  10   1   1       17.18       16.29      0.81 o 
  11   1   1       40.34       38.22      1.21 o 
 -11   2   1       12.53       12.06      1.23 o 
 -10   2   1        5.70        5.36      0.49 o 
  -9   2   1      110.53      116.03      1.96 o 
  -8   2   1       86.45       92.75      1.81 o 
  -7   2   1      352.08      360.37      4.27 o 
  -6   2   1      214.94      220.10      3.97 o 
  -5   2   1      137.89      130.49      2.37 o 
  -4   2   1       35.60       39.49      1.33 o 
  -3   2   1      378.86      377.59      4.01 o 
  -2   2   1       67.16       75.86      1.60 o 
  -1   2   1      183.61      174.91      2.15 o 
   0   2   1      183.92      198.57      2.01 o 
   1   2   1      644.32      635.89      5.15 o 
   2   2   1      233.42      225.93      2.40 o 
   3   2   1     2580.01     2635.79     20.82 o 
   4   2   1       86.05       88.18      2.27 o 
   5   2   1       10.08        8.95      0.90 o 
   6   2   1      103.23      104.90      1.50 o 
   7   2   1       23.45       24.99      0.86 o 
   8   2   1       23.08       23.88      0.83 o 
   9   2   1       28.19       30.38      1.12 o 
  10   2   1       11.89       12.84      0.71 o 
 -10   3   1       22.19       20.63      0.93 o 
  -9   3   1        3.29        3.31      0.39 o 
  -8   3   1        5.76        7.60      0.55 o 
  -7   3   1       19.70       19.78      0.92 o 
  -6   3   1       78.30       80.59      1.67 o 
  -5   3   1       99.11      102.56      1.71 o 
  -4   3   1        4.48        3.62      0.44 o 
  -3   3   1       35.26       37.39      1.16 o 
  -2   3   1      118.39      131.83      3.51 o 
  -1   3   1       28.55       29.11      1.34 o 
   0   3   1       67.92       77.29      1.81 o 
   1   3   1      137.28      143.68      3.35 o 
   2   3   1       73.01       76.41      2.45 o 
   3   3   1       74.24       76.60      2.61 o 
   4   3   1       95.24       98.29      2.53 o 
   5   3   1       12.78       11.49      0.60 o 
   6   3   1       26.58       31.22      1.17 o 
   7   3   1       20.57       24.45      1.00 o 
   8   3   1       24.45       24.73      0.80 o 
   9   3   1       29.55       33.54      1.60 o 
  -8   4   1        3.23        3.67      0.51 o 
  -7   4   1       36.23       38.68      1.07 o 
  -6   4   1        1.72        2.10      0.35 o 
  -5   4   1        5.19        3.79      0.48 o 
  -4   4   1       26.80       26.89      1.10 o 
  -3   4   1       52.70       58.05      1.57 o 
  -2   4   1       60.63       63.56      1.78 o 
  -1   4   1       21.84       23.57      0.74 o 
   0   4   1       27.35       28.34      0.82 o 
   1   4   1       15.26       13.43      0.61 o 
   2   4   1       23.70       22.74      0.79 o 
   3   4   1       34.94       36.22      1.08 o 
   4   4   1       16.09       17.90      0.84 o 
   5   4   1       42.92       47.65      1.10 o 
   6   4   1       34.15       40.67      1.15 o 
   7   4   1       26.00       29.36      0.86 o 
   8   4   1       21.33       21.54      0.69 o 
  -7   5   1       19.56       16.48      0.67 o 
  -6   5   1       31.99       35.86      1.83 o 
  -5   5   1        4.89        5.77      0.49 o 
  -4   5   1       20.11       20.87      0.83 o 
  -3   5   1        8.47        9.04      0.59 o 
  -2   5   1       37.77       40.81      1.08 o 
  -1   5   1       31.85       38.30      1.15 o 
   0   5   1       71.83       81.56      1.58 o 
   1   5   1       31.53       32.66      0.98 o 
   2   5   1       19.08       20.42      0.95 o 
   3   5   1       49.15       50.54      1.29 o 
   4   5   1       22.70       22.78      0.81 o 
   5   5   1       28.13       31.44      1.15 o 
   6   5   1       29.42       34.97      1.22 o 
  -2   6   1       14.31       14.66      0.74 o 
  -1   6   1       12.50       11.89      0.79 o 
   0   6   1        6.23        5.68      0.48 o 
   1   6   1       11.29       13.47      0.61 o 
   2   6   1       13.52       12.05      0.63 o 
  -3  -6   2       11.12       10.34      0.88 o 
  -2  -6   2        2.52        2.63      0.41 o 
  -1  -6   2       31.01       27.80      0.88 o 
   0  -6   2       25.42       25.43      1.03 o 
   1  -6   2       12.06       10.27      0.62 o 
   2  -6   2        3.87        3.40      0.49 o 
  -7  -5   2        9.42        9.35      0.67 o 
  -6  -5   2       16.03       17.25      1.02 o 
  -5  -5   2       15.21       12.90      0.68 o 
  -4  -5   2       14.01       13.57      1.00 o 
  -3  -5   2       20.42       16.80      1.15 o 
  -2  -5   2       55.12       54.51      3.13 o 
  -1  -5   2        2.47        1.88      0.66 o 
   0  -5   2      100.19       97.22      2.76 o 
   1  -5   2       37.23       37.45      1.24 o 
   2  -5   2        9.10        9.04      0.74 o 
   3  -5   2        5.14        3.29      0.45 o 
   4  -5   2       22.53       25.34      1.11 o 
   5  -5   2        7.94        7.57      0.54 o 
   6  -5   2       25.72       24.94      1.65 o 
  -9  -4   2        9.68        9.26      0.45 o 
  -8  -4   2       14.63       14.14      0.78 o 
  -7  -4   2       17.41       17.77      0.77 o 
  -6  -4   2       23.62       26.33      1.01 o 
  -5  -4   2      104.36       94.37      2.00 o 
  -4  -4   2      146.60      148.27      2.55 o 
  -3  -4   2       64.98       64.10      1.43 o 
  -2  -4   2       37.44       32.12      1.03 o 
  -1  -4   2       91.60       84.92      1.76 o 
   0  -4   2       51.45       50.74      1.11 o 
   1  -4   2      175.45      176.17      2.40 o 
   2  -4   2       39.51       37.87      1.25 o 
   3  -4   2       66.85       63.85      1.40 o 
   4  -4   2        3.89        2.94      0.48 o 
   5  -4   2       95.98       95.01      1.82 o 
   6  -4   2       33.37       29.50      1.00 o 
   7  -4   2       26.29       27.72      0.88 o 
   8  -4   2        2.09        2.29      0.70 o 
 -10  -3   2        1.83        0.99      0.22 o 
  -9  -3   2       28.38       29.17      1.01 o 
  -8  -3   2        3.12        2.58      0.58 o 
  -7  -3   2      115.49      119.74      2.13 o 
  -6  -3   2      267.86      249.58      3.33 o 
  -5  -3   2      428.79      422.78      4.53 o 
  -4  -3   2       45.92       40.07      1.52 o 
  -3  -3   2       92.79       93.49      3.34 o 
  -2  -3   2       71.93       62.14      1.47 o 
  -1  -3   2      275.29      268.36      3.13 o 
   0  -3   2       74.25       84.26      1.61 o 
   1  -3   2      197.27      210.61      2.64 o 
   2  -3   2       97.79       99.90      2.12 o 
   3  -3   2       85.45       77.31      1.86 o 
   4  -3   2      255.77      239.07      2.38 o 
   5  -3   2      153.81      138.18      2.24 o 
   6  -3   2       60.11       57.47      1.38 o 
   7  -3   2        8.66        8.71      0.55 o 
   8  -3   2       19.18       20.82      0.91 o 
   9  -3   2        7.15        8.03      0.82 o 
 -11  -2   2        9.56        9.44      0.41 o 
 -10  -2   2       33.02       36.26      1.18 o 
  -9  -2   2        0.33        0.16      0.27 o 
  -8  -2   2       17.56       15.56      0.83 o 
  -7  -2   2      114.79      122.72      1.86 o 
  -6  -2   2       73.80       69.36      2.02 o 
  -5  -2   2        1.98        0.92      0.41 o 
  -4  -2   2      287.59      276.15      4.16 o 
  -3  -2   2       80.56       78.86      1.37 o 
  -2  -2   2      588.02      566.07      5.56 o 
  -1  -2   2       16.64       13.91      0.58 o 
   0  -2   2      207.76      197.33      2.05 o 
   1  -2   2      131.14      145.10      2.25 o 
   2  -2   2      453.87      492.75      4.73 o 
   3  -2   2      464.41      432.86      5.46 o 
   4  -2   2       81.37       77.70      2.17 o 
   5  -2   2       32.23       31.04      1.32 o 
   6  -2   2       17.26       17.50      0.73 o 
   7  -2   2       32.48       35.06      1.26 o 
   8  -2   2       24.85       23.39      0.99 o 
   9  -2   2       43.26       46.62      1.08 o 
  10  -2   2        7.28        5.68      0.34 o 
 -11  -1   2       11.42       10.09      0.41 o 
 -10  -1   2       11.04       10.55      0.76 o 
  -9  -1   2       25.21       26.08      1.87 o 
  -8  -1   2       60.85       56.33      1.49 o 
  -7  -1   2      191.21      186.94      4.46 o 
  -6  -1   2      100.48      106.66      3.25 o 
  -5  -1   2      416.36      410.72      4.69 o 
  -4  -1   2      349.37      344.90      3.77 o 
  -3  -1   2      497.06      463.22      6.78 o 
  -2  -1   2      643.54      645.67      6.47 o 
  -1  -1   2     1257.61     1161.62      8.47 o 
   0  -1   2      252.53      233.37      1.79 o 
   1  -1   2     3045.41     2838.69     16.87 o 
   2  -1   2      178.15      174.66      1.71 o 
   3  -1   2      229.59      242.08      3.43 o 
   4  -1   2      608.61      608.79     11.45 o 
   5  -1   2      132.42      140.28      2.69 o 
   6  -1   2      116.55      120.58      5.54 o 
   7  -1   2       13.71       11.00      0.58 o 
   8  -1   2       29.73       27.71      0.89 o 
   9  -1   2        1.60        0.65      0.36 o 
  10  -1   2       18.84       19.06      1.20 o 
 -11   0   2        0.58        0.86      0.27 o 
 -10   0   2        5.37        4.85      0.55 o 
  -9   0   2        0.85        0.65      0.45 o 
  -8   0   2       38.71       35.84      1.21 o 
  -7   0   2      139.27      128.23      2.73 o 
  -6   0   2      700.14      737.36      8.43 o 
  -5   0   2       23.22       28.94      0.90 o 
  -4   0   2      405.20      386.53      3.86 o 
  -3   0   2      106.61       96.87      1.07 o 
  -2   0   2      111.13       94.77      1.62 o 
  -1   0   2     3641.83     3331.73     29.49 o 
   0   0   2     3031.42     2843.52     26.02 o 
   1   0   2       80.26       79.66      1.05 o 
   2   0   2        2.91        2.76      0.14 o 
   3   0   2      309.26      285.28      2.81 o 
   4   0   2      189.30      186.40      3.03 o 
   5   0   2      335.32      313.78      4.43 o 
   6   0   2      223.19      222.04      3.75 o 
   7   0   2       80.77       78.04      1.34 o 
   8   0   2        6.91        6.83      0.49 o 
   9   0   2      269.15      285.74      3.25 o 
  10   0   2       26.56       26.10      0.92 o 
  11   0   2       26.33       21.48      1.12 o 
 -11   1   2       10.65        9.95      0.90 o 
 -10   1   2        9.47       10.22      0.76 o 
  -9   1   2       28.95       29.53      1.24 o 
  -8   1   2       61.18       58.60      1.47 o 
  -7   1   2      202.48      217.44      4.81 o 
  -6   1   2       99.92      110.10      1.76 o 
  -5   1   2      418.95      412.65      4.52 o 
  -4   1   2      315.47      328.87      4.81 o 
  -3   1   2      463.88      452.91      4.33 o 
  -2   1   2      583.18      579.67      5.15 o 
  -1   1   2     1243.17     1185.89      7.81 o 
   0   1   2      303.09      289.65      4.17 o 
   1   1   2     3122.60     3037.38     27.80 o 
   2   1   2      140.81      143.38      3.97 o 
   3   1   2      247.33      251.79      5.12 o 
   4   1   2      604.87      618.57      8.91 o 
   5   1   2      141.86      147.45      3.55 o 
   6   1   2      114.67      113.61      3.28 o 
   7   1   2       11.89       10.30      0.50 o 
   8   1   2       32.34       30.43      1.14 o 
   9   1   2        1.19        0.90      0.36 o 
  10   1   2       19.10       20.38      0.76 o 
 -11   2   2       10.20        8.09      0.52 o 
 -10   2   2       29.93       34.31      1.14 o 
  -9   2   2        0.84        0.51      0.26 o 
  -8   2   2       20.96       19.55      0.81 o 
  -7   2   2      105.04      115.59      1.98 o 
  -6   2   2       61.19       60.69      1.90 o 
  -5   2   2        0.56        0.41      0.25 o 
  -4   2   2      295.51      297.56      3.59 o 
  -3   2   2       75.20       76.08      1.45 o 
  -2   2   2      576.30      594.35      5.57 o 
  -1   2   2       24.46       23.24      0.61 o 
   0   2   2      180.76      182.74      2.43 o 
   1   2   2      161.36      182.75      2.32 o 
   2   2   2      472.85      519.07      4.78 o 
   3   2   2      416.47      413.90      5.56 o 
   4   2   2       68.40       66.24      2.30 o 
   5   2   2       26.70       27.14      1.11 o 
   6   2   2       19.79       20.29      0.63 o 
   7   2   2       31.75       33.93      0.91 o 
   8   2   2       27.21       27.50      0.91 o 
   9   2   2       40.89       44.36      1.53 o 
  10   2   2        6.82        6.83      0.48 o 
 -10   3   2        2.07        1.53      0.30 o 
  -9   3   2       28.14       31.98      0.91 o 
  -8   3   2        2.78        3.15      0.42 o 
  -7   3   2      100.12      109.71      2.14 o 
  -6   3   2      275.41      278.93      3.73 o 
  -5   3   2      408.71      451.56      5.18 o 
  -4   3   2       54.40       51.87      1.49 o 
  -3   3   2       80.46       88.96      1.80 o 
  -2   3   2       79.26       74.62      1.89 o 
  -1   3   2      263.54      273.57      3.38 o 
   0   3   2       68.72       86.42      2.22 o 
   1   3   2      176.44      196.80      4.16 o 
   2   3   2      115.00      120.73      2.55 o 
   3   3   2       78.79       73.53      2.56 o 
   4   3   2      258.65      254.46      2.91 o 
   5   3   2      144.87      140.68      2.54 o 
   6   3   2       63.89       64.70      1.48 o 
   7   3   2        6.82        7.59      0.50 o 
   8   3   2       19.40       21.16      0.76 o 
   9   3   2        7.63        8.03      0.64 o 
  -9   4   2        9.55        9.79      0.73 o 
  -8   4   2       15.03       15.95      0.69 o 
  -7   4   2       19.68       21.84      0.99 o 
  -6   4   2       27.21       32.73      1.31 o 
  -5   4   2      116.38      116.07      3.93 o 
  -4   4   2      152.59      167.99      3.14 o 
  -3   4   2       78.12       85.46      1.56 o 
  -2   4   2       41.02       41.52      1.17 o 
  -1   4   2       94.69       99.03      1.83 o 
   0   4   2       43.30       45.98      1.14 o 
   1   4   2      181.38      196.74      3.02 o 
   2   4   2       34.85       38.34      1.12 o 
   3   4   2       79.25       82.73      1.56 o 
   4   4   2        5.38        4.95      0.47 o 
   5   4   2       97.01       97.64      1.93 o 
   6   4   2       33.36       32.21      0.98 o 
   7   4   2       29.02       33.46      0.96 o 
   8   4   2        2.75        1.83      0.42 o 
  -7   5   2       10.90       11.47      0.58 o 
  -6   5   2       17.06       18.49      1.25 o 
  -5   5   2       12.76       12.28      0.59 o 
  -4   5   2       15.87       15.71      0.74 o 
  -3   5   2       25.82       25.91      0.85 o 
  -2   5   2       49.98       53.98      1.14 o 
  -1   5   2        0.88        0.66      0.25 o 
   0   5   2      104.39      115.14      2.13 o 
   1   5   2       35.45       37.18      1.03 o 
   2   5   2       13.89       14.81      0.75 o 
   3   5   2        3.52        2.01      0.30 o 
   4   5   2       22.94       25.53      1.06 o 
   5   5   2        6.80        6.14      0.47 o 
   6   5   2       27.10       29.54      0.97 o 
  -3   6   2       10.87       10.17      0.78 o 
  -2   6   2        3.08        3.24      0.43 o 
  -1   6   2       31.42       29.36      0.97 o 
   0   6   2       26.17       27.96      1.21 o 
   1   6   2        9.86        9.69      0.65 o 
   2   6   2        3.89        3.77      0.48 o 
  -2  -6   3       24.96       23.27      1.39 o 
  -1  -6   3        6.68        6.16      0.74 o 
   0  -6   3        4.21        3.85      0.40 o 
  -7  -5   3       18.51       16.59      0.72 o 
  -6  -5   3        3.99        3.20      0.36 o 
  -5  -5   3       19.50       19.83      0.91 o 
  -4  -5   3        2.99        2.48      0.47 o 
  -3  -5   3      109.00      106.29      2.46 o 
  -2  -5   3       26.54       23.49      1.61 o 
  -1  -5   3       85.47       92.20      2.47 o 
   0  -5   3        3.80        4.49      0.64 o 
   1  -5   3       99.87      102.41      2.46 o 
   2  -5   3        6.98        5.82      0.58 o 
   3  -5   3       51.05       50.21      1.40 o 
   4  -5   3        7.67        8.23      0.65 o 
   5  -5   3       36.39       36.39      1.28 o 
  -9  -4   3       15.99       14.52      0.60 o 
  -8  -4   3       42.43       43.02      1.13 o 
  -7  -4   3       28.86       27.31      1.17 o 
  -6  -4   3       19.88       20.04      0.90 o 
  -5  -4   3       60.38       55.80      1.51 o 
  -4  -4   3      193.92      191.77      3.22 o 
  -3  -4   3       33.21       32.45      1.10 o 
  -2  -4   3       90.96       84.51      2.97 o 
  -1  -4   3        2.63        2.42      0.42 o 
   0  -4   3      199.74      195.83      2.87 o 
   1  -4   3       45.03       44.68      1.35 o 
   2  -4   3       83.97       80.76      1.84 o 
   3  -4   3       43.29       39.45      1.15 o 
   4  -4   3       17.60       16.98      0.72 o 
   5  -4   3       12.83       10.19      0.59 o 
   6  -4   3      114.56      106.50      2.03 o 
   7  -4   3       25.06       22.13      0.80 o 
 -10  -3   3        4.59        3.87      0.35 o 
  -9  -3   3       24.25       22.28      0.92 o 
  -8  -3   3       12.84       11.55      0.79 o 
  -7  -3   3        0.05        0.07      0.37 o 
  -6  -3   3       56.55       49.03      1.37 o 
  -5  -3   3       21.00       18.58      0.62 o 
  -4  -3   3        3.11        2.78      0.51 o 
  -3  -3   3      226.23      214.72      3.75 o 
  -2  -3   3      189.02      185.16      2.78 o 
  -1  -3   3      102.03       94.18      1.89 o 
   0  -3   3       73.23       67.88      1.70 o 
   1  -3   3      127.92      125.55      2.22 o 
   2  -3   3       63.30       63.49      1.90 o 
   3  -3   3      358.03      351.68      3.52 o 
   4  -3   3      156.78      163.42      2.32 o 
   5  -3   3       28.10       21.77      0.78 o 
   6  -3   3       17.24       15.59      0.69 o 
   7  -3   3       22.11       25.61      0.83 o 
   8  -3   3        6.94        7.26      0.53 o 
   9  -3   3       30.80       31.14      1.04 o 
 -11  -2   3        6.32        7.33      0.51 o 
 -10  -2   3       26.68       25.86      0.92 o 
  -9  -2   3       25.85       24.72      1.22 o 
  -8  -2   3        5.07        6.44      0.52 o 
  -7  -2   3       68.67       67.70      1.38 o 
  -6  -2   3       51.95       50.14      1.55 o 
  -5  -2   3       69.98       69.65      1.68 o 
  -4  -2   3      652.71      642.52      8.45 o 
  -3  -2   3      227.45      232.00      3.02 o 
  -2  -2   3      152.14      138.99      2.06 o 
  -1  -2   3      145.42      149.92      3.69 o 
   0  -2   3       71.23       65.46      1.06 o 
   1  -2   3      362.39      382.24      2.78 o 
   2  -2   3     1055.00     1051.45      6.89 o 
   3  -2   3      653.76      685.41      5.87 o 
   4  -2   3      228.97      226.91      4.59 o 
   5  -2   3       32.40       32.94      0.78 o 
   6  -2   3       33.73       31.46      0.89 o 
   7  -2   3        0.04       -0.05      0.32 o 
   8  -2   3       24.93       24.78      0.96 o 
   9  -2   3        4.59        3.66      0.39 o 
  10  -2   3       18.41       18.73      1.08 o 
 -11  -1   3       13.93       14.64      0.59 o 
 -10  -1   3       10.73       13.00      0.85 o 
  -9  -1   3        9.56       10.40      0.69 o 
  -8  -1   3       58.20       57.62      1.47 o 
  -7  -1   3       62.88       61.70      2.10 o 
  -6  -1   3        5.72        4.71      0.41 o 
  -5  -1   3      337.55      355.96      4.08 o 
  -4  -1   3      270.49      279.15      4.17 o 
  -3  -1   3      481.58      459.24      4.50 o 
  -2  -1   3      511.83      470.34      3.96 o 
  -1  -1   3      733.74      645.81      4.55 o 
   0  -1   3       57.04       66.21      0.70 o 
   1  -1   3      412.42      377.87      3.00 o 
   2  -1   3      510.77      528.53      4.79 o 
   3  -1   3      230.03      264.86      5.39 o 
   4  -1   3       78.65       93.44      3.35 o 
   5  -1   3       74.21       68.47      1.88 o 
   6  -1   3        6.59        5.06      0.43 o 
   7  -1   3      109.85      110.03      2.25 o 
   8  -1   3        2.32        2.17      0.34 o 
   9  -1   3        9.19       10.00      0.55 o 
  10  -1   3       22.54       24.72      2.67 o 
 -12   0   3        1.42        0.90      0.19 o 
 -11   0   3       14.48       14.43      0.65 o 
 -10   0   3        0.86        0.56      0.35 o 
  -9   0   3        2.98        3.13      0.45 o 
  -8   0   3      140.81      142.80      2.21 o 
  -7   0   3       15.92       18.29      1.00 o 
  -6   0   3       98.37       94.04      1.87 o 
  -5   0   3      473.30      531.95      5.18 o 
  -4   0   3      105.34       99.96      0.89 o 
  -3   0   3       15.61       12.38      0.34 o 
  -2   0   3      842.11      774.42      6.36 o 
  -1   0   3      378.33      378.15      4.46 o 
   0   0   3     3688.00     3425.43     35.69 o 
   1   0   3      201.27      189.21      3.15 o 
   2   0   3      259.79      245.46      3.52 o 
   3   0   3       49.95       51.98      1.47 o 
   4   0   3       31.49       28.87      1.07 o 
   5   0   3      209.32      237.01      3.80 o 
   6   0   3      236.40      241.33      2.40 o 
   7   0   3        2.37        2.75      0.33 o 
   8   0   3       12.14       13.16      0.73 o 
   9   0   3        1.66        1.10      0.32 o 
  10   0   3        1.65        1.97      0.55 o 
 -11   1   3       11.30       12.99      0.79 o 
 -10   1   3       11.46       12.26      0.74 o 
  -9   1   3       10.99       11.94      0.71 o 
  -8   1   3       58.03       61.50      1.39 o 
  -7   1   3       78.71       82.94      2.64 o 
  -6   1   3        6.23        4.62      0.52 o 
  -5   1   3      320.68      339.06      3.43 o 
  -4   1   3      255.60      274.62      4.29 o 
  -3   1   3      496.73      492.63      4.16 o 
  -2   1   3      527.98      498.53      4.07 o 
  -1   1   3      813.81      737.23      7.22 o 
   0   1   3       64.89       78.76      2.52 o 
   1   1   3      412.37      389.00      4.98 o 
   2   1   3      504.50      541.40      6.30 o 
   3   1   3      196.19      227.82      3.43 o 
   4   1   3       75.32       91.41      2.05 o 
   5   1   3       84.57       77.55      2.59 o 
   6   1   3        6.72        7.34      0.42 o 
   7   1   3      115.59      119.47      1.76 o 
   8   1   3        2.55        1.64      0.37 o 
   9   1   3        8.05        9.02      0.62 o 
  10   1   3       21.91       22.98      1.20 o 
 -11   2   3        7.92        8.53      0.50 o 
 -10   2   3       26.03       25.97      0.93 o 
  -9   2   3       25.79       25.62      0.88 o 
  -8   2   3        8.61        9.29      0.58 o 
  -7   2   3       73.93       74.43      1.77 o 
  -6   2   3       50.82       46.75      1.43 o 
  -5   2   3       71.06       73.13      1.77 o 
  -4   2   3      672.84      677.40      6.07 o 
  -3   2   3      243.14      263.36      3.26 o 
  -2   2   3      154.02      147.67      2.57 o 
  -1   2   3      146.98      155.46      1.85 o 
   0   2   3       98.67       95.75      1.27 o 
   1   2   3      363.35      384.20      3.76 o 
   2   2   3     1049.56     1074.66      9.90 o 
   3   2   3      651.75      710.58      8.37 o 
   4   2   3      238.03      239.51      4.97 o 
   5   2   3       32.35       32.27      0.87 o 
   6   2   3       42.95       41.46      1.08 o 
   7   2   3        0.04        0.23      0.28 o 
   8   2   3       23.97       23.80      1.47 o 
   9   2   3        5.12        3.87      0.37 o 
  10   2   3       18.28       18.30      0.73 o 
 -10   3   3        4.01        2.87      0.67 o 
  -9   3   3       22.39       23.49      0.81 o 
  -8   3   3       11.44       12.18      0.69 o 
  -7   3   3        0.48       -0.72      0.82 o 
  -6   3   3       64.13       66.15      2.14 o 
  -5   3   3       31.30       29.70      0.89 o 
  -4   3   3        1.29        1.33      0.45 o 
  -3   3   3      251.36      261.02      3.63 o 
  -2   3   3      179.10      185.24      3.32 o 
  -1   3   3      101.23       99.53      2.21 o 
   0   3   3       70.37       69.24      1.75 o 
   1   3   3      117.85      120.61      4.06 o 
   2   3   3       59.13       61.15      1.78 o 
   3   3   3      396.55      412.44      4.85 o 
   4   3   3      161.56      177.27      2.37 o 
   5   3   3       31.00       25.35      0.93 o 
   6   3   3       16.11       15.95      0.73 o 
   7   3   3       23.53       27.76      0.85 o 
   8   3   3        7.11        8.50      0.53 o 
   9   3   3       34.07       35.85      1.17 o 
  -9   4   3       15.43       15.26      0.73 o 
  -8   4   3       42.47       45.45      1.12 o 
  -7   4   3       25.53       26.40      1.24 o 
  -6   4   3       15.19       15.76      1.09 o 
  -5   4   3       62.96       68.07      1.84 o 
  -4   4   3      181.54      193.34      2.96 o 
  -3   4   3       27.76       30.09      1.08 o 
  -2   4   3       93.99       98.87      3.35 o 
  -1   4   3        4.02        4.42      0.76 o 
   0   4   3      191.42      201.41      2.77 o 
   1   4   3       41.82       45.17      1.34 o 
   2   4   3       90.34       96.43      1.65 o 
   3   4   3       43.30       41.85      1.29 o 
   4   4   3       12.85       13.25      0.71 o 
   5   4   3       11.88        9.06      0.66 o 
   6   4   3      103.44      106.06      2.02 o 
   7   4   3       24.48       23.27      0.64 o 
  -7   5   3       19.09       18.06      0.73 o 
  -6   5   3        3.34        2.50      0.28 o 
  -5   5   3       20.50       20.74      0.77 o 
  -4   5   3        1.82        1.34      0.30 o 
  -3   5   3      110.41      118.35      1.85 o 
  -2   5   3       23.93       25.82      0.88 o 
  -1   5   3       90.26       99.49      2.17 o 
   0   5   3        3.27        3.36      0.36 o 
   1   5   3      102.08      115.63      1.78 o 
   2   5   3        7.70        6.59      0.60 o 
   3   5   3       44.43       45.66      1.49 o 
   4   5   3        6.85        6.91      0.55 o 
   5   5   3       38.24       43.71      1.38 o 
  -2   6   3       25.82       25.30      2.04 o 
  -1   6   3        7.15        6.51      0.55 o 
   0   6   3        6.96        6.26      0.47 o 
   1   6   3        6.44        5.83      0.60 o 
  -7  -5   4        0.89        0.57      0.26 o 
  -6  -5   4       32.65       32.83      0.92 o 
  -5  -5   4        1.32        1.51      0.43 o 
  -4  -5   4       12.52       12.30      0.75 o 
  -3  -5   4      100.67      103.72      2.31 o 
  -2  -5   4        9.58       11.77      0.86 o 
  -1  -5   4       39.97       44.16      1.66 o 
   0  -5   4       52.41       53.03      1.92 o 
   1  -5   4        1.21        1.06      0.30 o 
   2  -5   4       11.46       11.82      0.64 o 
   3  -5   4        8.56        8.63      0.70 o 
   4  -5   4       23.84       24.00      1.12 o 
   5  -5   4       10.20       11.54      0.93 o 
  -9  -4   4       15.46       14.11      0.75 o 
  -8  -4   4       10.55        9.93      0.54 o 
  -7  -4   4       28.53       27.95      1.20 o 
  -6  -4   4        0.68        0.02      0.34 o 
  -5  -4   4       77.73       71.67      1.87 o 
  -4  -4   4       51.69       50.41      1.24 o 
  -3  -4   4       83.49       80.97      1.86 o 
  -2  -4   4        2.10        1.78      0.36 o 
  -1  -4   4      211.89      205.66      3.50 o 
   0  -4   4       24.09       22.34      1.00 o 
   1  -4   4       87.09       79.19      1.74 o 
   2  -4   4       36.60       33.73      1.17 o 
   3  -4   4       39.06       36.87      1.07 o 
   4  -4   4       41.74       39.17      1.02 o 
   5  -4   4      154.95      151.99      2.29 o 
   6  -4   4       18.86       19.90      1.34 o 
   7  -4   4       12.75       11.53      0.58 o 
 -10  -3   4        7.91        7.20      0.46 o 
  -9  -3   4       20.48       21.35      0.84 o 
  -8  -3   4       19.63       20.22      1.02 o 
  -7  -3   4       10.38        9.88      0.75 o 
  -6  -3   4      240.74      228.41      3.25 o 
  -5  -3   4       70.58       65.48      1.22 o 
  -4  -3   4      152.42      145.42      2.04 o 
  -3  -3   4       12.70       11.61      0.71 o 
  -2  -3   4      385.56      380.90      6.35 o 
  -1  -3   4       26.26       32.12      1.63 o 
   0  -3   4      215.46      206.74      2.82 o 
   1  -3   4       14.48       12.85      1.08 o 
   2  -3   4      273.62      272.08      3.63 o 
   3  -3   4      123.23      124.64      2.13 o 
   4  -3   4      376.12      363.90      5.12 o 
   5  -3   4        0.50        0.43      0.26 o 
   6  -3   4      112.49      107.87      2.04 o 
   7  -3   4       10.40       11.92      0.54 o 
   8  -3   4       46.14       44.54      1.46 o 
 -11  -2   4       37.22       37.10      1.10 o 
 -10  -2   4        4.60        3.88      0.36 o 
  -9  -2   4       39.02       37.67      1.43 o 
  -8  -2   4       36.28       39.16      1.21 o 
  -7  -2   4       90.77       86.95      1.78 o 
  -6  -2   4       16.91       17.65      0.69 o 
  -5  -2   4      298.82      296.92      3.99 o 
  -4  -2   4       17.11       18.74      0.81 o 
  -3  -2   4       80.16       89.28      1.52 o 
  -2  -2   4      136.98      151.85      2.33 o 
  -1  -2   4      446.56      421.39      6.35 o 
   0  -2   4      177.24      185.43      2.30 o 
   1  -2   4      445.57      418.80      3.52 o 
   2  -2   4      192.02      196.70      2.09 o 
   3  -2   4      355.38      351.99      5.61 o 
   4  -2   4       52.87       48.72      1.71 o 
   5  -2   4       81.39       77.24      1.30 o 
   6  -2   4       10.42        9.81      0.55 o 
   7  -2   4       20.47       21.01      1.05 o 
   8  -2   4       12.11       13.76      0.82 o 
   9  -2   4       40.06       39.02      1.27 o 
 -11  -1   4       20.76       20.71      0.76 o 
 -10  -1   4       25.60       25.94      0.91 o 
  -9  -1   4       13.35       14.56      0.83 o 
  -8  -1   4       92.29       84.68      2.09 o 
  -7  -1   4        5.39        5.22      0.42 o 
  -6  -1   4       13.63       11.85      0.64 o 
  -5  -1   4      229.18      261.51      3.33 o 
  -4  -1   4       58.63       74.02      1.27 o 
  -3  -1   4      253.24      256.62      2.78 o 
  -2  -1   4      966.83      962.88      6.15 o 
  -1  -1   4      412.46      393.82      2.81 o 
   0  -1   4      307.27      309.16      2.87 o 
   1  -1   4       38.18       36.92      0.60 o 
   2  -1   4      169.11      175.49      4.81 o 
   3  -1   4      262.76      280.89      3.45 o 
   4  -1   4      183.31      188.89      6.24 o 
   5  -1   4       19.88       19.14      1.03 o 
   6  -1   4       80.81       75.62      1.62 o 
   7  -1   4       12.05       10.98      0.73 o 
   8  -1   4        5.53        5.68      0.57 o 
   9  -1   4        3.69        4.05      0.46 o 
  10  -1   4       13.79       13.77      0.69 o 
 -12   0   4        3.52        2.97      0.46 o 
 -11   0   4       22.84       23.41      0.88 o 
 -10   0   4        6.71        7.32      0.54 o 
  -9   0   4       34.95       35.92      1.09 o 
  -8   0   4       22.95       25.29      0.90 o 
  -7   0   4      158.98      169.21      3.33 o 
  -6   0   4      253.67      288.73      3.63 o 
  -5   0   4      145.92      149.34      1.90 o 
  -4   0   4        0.76        1.05      0.13 o 
  -3   0   4      242.08      236.69      2.00 o 
  -2   0   4       26.44       23.30      0.51 o 
  -1   0   4      193.98      162.57      2.05 o 
   0   0   4      649.09      661.31      5.12 o 
   1   0   4       46.02       39.60      1.07 o 
   2   0   4        1.45        1.35      0.18 o 
   3   0   4       42.57       39.54      1.48 o 
   4   0   4      199.11      241.94      5.13 o 
   5   0   4      188.71      180.22      4.38 o 
   6   0   4       14.02       15.77      0.56 o 
   7   0   4       38.32       36.19      1.09 o 
   8   0   4        3.51        3.86      0.48 o 
   9   0   4        0.92        0.48      0.29 o 
  10   0   4        1.62        1.07      0.22 o 
 -11   1   4       22.56       24.78      1.04 o 
 -10   1   4       24.53       24.82      1.20 o 
  -9   1   4       11.71       11.07      0.76 o 
  -8   1   4      106.61       98.29      1.82 o 
  -7   1   4        6.28        6.11      0.44 o 
  -6   1   4       15.01       11.73      0.76 o 
  -5   1   4      233.15      267.61      3.00 o 
  -4   1   4       72.00       90.24      1.57 o 
  -3   1   4      255.18      262.36      2.67 o 
  -2   1   4     1078.13     1102.54      9.41 o 
  -1   1   4      415.53      401.85      5.10 o 
   0   1   4      343.37      339.79      4.01 o 
   1   1   4       41.00       38.68      2.11 o 
   2   1   4      166.93      180.30      3.27 o 
   3   1   4      252.03      278.77      4.22 o 
   4   1   4      192.01      201.27      4.86 o 
   5   1   4       17.37       17.47      1.29 o 
   6   1   4       97.41       93.45      1.47 o 
   7   1   4        9.57        9.90      0.52 o 
   8   1   4        3.19        2.52      0.35 o 
   9   1   4        3.60        4.29      0.37 o 
  10   1   4       14.05       14.05      0.67 o 
 -11   2   4       37.65       40.61      1.35 o 
 -10   2   4        4.64        4.48      0.46 o 
  -9   2   4       43.46       43.17      1.25 o 
  -8   2   4       34.44       38.29      1.22 o 
  -7   2   4      100.51       99.51      2.42 o 
  -6   2   4       15.22       16.17      0.96 o 
  -5   2   4      307.99      320.78      3.71 o 
  -4   2   4       15.56       16.05      0.74 o 
  -3   2   4       55.57       67.83      1.47 o 
  -2   2   4      140.48      162.59      2.42 o 
  -1   2   4      455.58      455.36      5.77 o 
   0   2   4      177.41      190.38      2.91 o 
   1   2   4      483.14      465.89      5.00 o 
   2   2   4      183.57      192.04      3.37 o 
   3   2   4      349.00      335.40      5.33 o 
   4   2   4       58.95       57.53      1.85 o 
   5   2   4       96.12       89.45      1.43 o 
   6   2   4       11.39       12.26      0.62 o 
   7   2   4       16.85       17.24      0.69 o 
   8   2   4       13.15       14.80      0.67 o 
   9   2   4       38.28       38.99      0.95 o 
 -10   3   4        9.91        9.48      0.65 o 
  -9   3   4       19.25       23.36      1.08 o 
  -8   3   4       17.21       18.69      1.12 o 
  -7   3   4       10.07       11.87      1.25 o 
  -6   3   4      248.77      261.65      4.67 o 
  -5   3   4       68.93       70.25      1.40 o 
  -4   3   4      152.77      153.94      2.06 o 
  -3   3   4       13.70       12.90      0.74 o 
  -2   3   4      389.81      401.53      4.86 o 
  -1   3   4       24.98       32.55      1.32 o 
   0   3   4      234.32      239.68      3.78 o 
   1   3   4       15.01       14.59      1.03 o 
   2   3   4      282.47      286.01      5.56 o 
   3   3   4      126.05      132.57      2.48 o 
   4   3   4      369.88      372.45      5.00 o 
   5   3   4        0.18        0.07      0.34 o 
   6   3   4      102.93      106.56      2.33 o 
   7   3   4       10.06       13.03      0.73 o 
   8   3   4       48.01       48.01      1.27 o 
  -9   4   4       13.33       13.31      0.64 o 
  -8   4   4       11.97       12.43      0.60 o 
  -7   4   4       28.36       32.91      2.11 o 
  -6   4   4        0.33        0.62      0.44 o 
  -5   4   4       88.50       88.26      2.10 o 
  -4   4   4       48.56       50.66      1.57 o 
  -3   4   4       88.94       96.20      2.27 o 
  -2   4   4        2.31        1.44      0.47 o 
  -1   4   4      207.30      221.02      3.75 o 
   0   4   4       24.01       25.57      1.02 o 
   1   4   4       81.37       81.61      1.64 o 
   2   4   4       39.02       39.19      1.15 o 
   3   4   4       49.58       52.37      1.43 o 
   4   4   4       41.26       40.43      1.18 o 
   5   4   4      157.37      167.53      2.98 o 
   6   4   4       21.57       25.44      0.77 o 
   7   4   4       14.46       15.48      0.63 o 
  -7   5   4        1.46        1.15      0.25 o 
  -6   5   4       30.66       30.02      0.92 o 
  -5   5   4        1.32        1.38      0.30 o 
  -4   5   4       18.98       19.52      0.70 o 
  -3   5   4      102.37      118.28      2.37 o 
  -2   5   4       12.09       14.52      0.71 o 
  -1   5   4       40.73       46.98      1.26 o 
   0   5   4       53.12       55.50      1.35 o 
   1   5   4        1.57        1.07      0.28 o 
   2   5   4        8.45        8.88      0.68 o 
   3   5   4        8.11        8.93      0.64 o 
   4   5   4       22.43       24.22      1.15 o 
   5   5   4        9.94       10.31      0.54 o 
  -6  -5   5        5.86        5.13      0.51 o 
  -5  -5   5       32.90       31.92      1.12 o 
  -4  -5   5       12.73       10.61      0.66 o 
  -3  -5   5      137.24      131.46      2.52 o 
  -2  -5   5        0.90        0.98      0.32 o 
  -1  -5   5       26.79       26.47      1.25 o 
   0  -5   5       26.66       24.64      1.28 o 
   1  -5   5       25.85       26.06      1.01 o 
   2  -5   5        5.31        5.06      0.46 o 
   3  -5   5        1.63        2.23      0.44 o 
   4  -5   5        6.80        6.30      0.51 o 
  -9  -4   5        3.54        3.79      0.36 o 
  -8  -4   5       58.54       61.40      1.30 o 
  -7  -4   5        8.33        8.31      0.61 o 
  -6  -4   5       35.60       38.17      1.56 o 
  -5  -4   5       13.06       12.61      0.94 o 
  -4  -4   5       84.84       87.52      1.73 o 
  -3  -4   5        0.63        0.57      0.34 o 
  -2  -4   5       13.82       10.16      0.67 o 
  -1  -4   5       38.75       38.63      1.28 o 
   0  -4   5       33.80       33.72      1.18 o 
   1  -4   5       58.53       53.93      1.43 o 
   2  -4   5      107.01      110.39      2.10 o 
   3  -4   5        2.18        2.63      0.37 o 
   4  -4   5        6.72        6.60      0.60 o 
   5  -4   5       83.54       85.62      1.52 o 
   6  -4   5       17.41       15.77      0.59 o 
 -10  -3   5       29.56       32.35      0.79 o 
  -9  -3   5       84.07       91.65      1.78 o 
  -8  -3   5       35.96       37.84      1.18 o 
  -7  -3   5      101.06      101.32      2.20 o 
  -6  -3   5       25.32       22.99      1.10 o 
  -5  -3   5      129.74      127.99      1.86 o 
  -4  -3   5       95.76       89.50      1.74 o 
  -3  -3   5      280.73      272.66      3.88 o 
  -2  -3   5       60.50       56.40      1.82 o 
  -1  -3   5       42.10       38.54      1.47 o 
   0  -3   5      169.82      160.17      2.70 o 
   1  -3   5       79.11       80.77      1.73 o 
   2  -3   5      158.65      150.42      2.74 o 
   3  -3   5      164.27      165.91      2.55 o 
   4  -3   5        7.56        4.53      0.51 o 
   5  -3   5        1.76        1.82      0.32 o 
   6  -3   5       44.04       43.94      1.20 o 
   7  -3   5       15.02       16.30      0.60 o 
   8  -3   5       11.99       13.39      0.58 o 
 -11  -2   5        9.43       10.01      0.77 o 
 -10  -2   5       65.53       71.64      1.87 o 
  -9  -2   5        6.72        8.05      0.56 o 
  -8  -2   5       68.92       71.19      1.48 o 
  -7  -2   5        6.01        5.61      0.57 o 
  -6  -2   5      109.38      101.33      1.69 o 
  -5  -2   5      169.45      168.56      2.79 o 
  -4  -2   5      805.30      832.68      8.01 o 
  -3  -2   5       56.26       60.28      1.24 o 
  -2  -2   5      440.61      468.36      4.60 o 
  -1  -2   5       59.06       60.26      1.25 o 
   0  -2   5      417.19      420.37      5.09 o 
   1  -2   5       94.61       87.50      1.70 o 
   2  -2   5       53.10       50.95      1.13 o 
   3  -2   5      188.93      183.86      4.97 o 
   4  -2   5       45.21       45.23      1.22 o 
   5  -2   5       38.07       33.65      1.06 o 
   6  -2   5       80.76       77.98      1.59 o 
   7  -2   5       36.50       38.43      1.32 o 
   8  -2   5       40.25       38.08      1.13 o 
   9  -2   5       11.75       11.81      0.50 o 
 -11  -1   5       13.22       13.35      0.56 o 
 -10  -1   5       23.71       21.33      0.87 o 
  -9  -1   5       27.84       27.04      1.06 o 
  -8  -1   5       52.03       42.49      1.52 o 
  -7  -1   5      135.16      135.01      1.88 o 
  -6  -1   5       82.95       86.28      1.65 o 
  -5  -1   5      179.94      196.40      2.78 o 
  -4  -1   5       63.84       71.60      1.26 o 
  -3  -1   5      457.83      480.80      4.59 o 
  -2  -1   5       67.06       74.15      1.14 o 
  -1  -1   5      170.25      175.28      1.93 o 
   0  -1   5       49.23       45.11      0.82 o 
   1  -1   5      185.70      182.03      1.91 o 
   2  -1   5       47.68       50.03      1.46 o 
   3  -1   5      109.03       99.60      3.13 o 
   4  -1   5      113.01       95.27      4.27 o 
   5  -1   5       68.97       71.36      1.59 o 
   6  -1   5      129.24      131.36      3.09 o 
   7  -1   5       59.83       63.42      1.81 o 
   8  -1   5       14.62       14.73      0.91 o 
   9  -1   5       12.62       11.57      0.51 o 
 -12   0   5        0.11        0.36      0.22 o 
 -11   0   5       18.65       18.15      0.67 o 
 -10   0   5       38.49       37.65      1.14 o 
  -9   0   5       47.09       41.40      1.29 o 
  -8   0   5       68.67       67.54      1.46 o 
  -7   0   5        0.04        0.00      0.21 o 
  -6   0   5       47.02       47.25      1.25 o 
  -5   0   5        1.41        0.66      0.18 o 
  -4   0   5        7.97        9.61      0.41 o 
  -3   0   5       73.59       79.54      1.27 o 
  -2   0   5        8.12       10.59      0.35 o 
  -1   0   5      183.08      198.36      2.69 o 
   0   0   5     1099.07     1149.89      9.86 o 
   1   0   5        8.40        7.95      0.48 o 
   2   0   5       14.88       11.92      1.04 o 
   3   0   5       14.60       15.92      1.23 o 
   4   0   5       58.62       64.92      2.66 o 
   5   0   5      288.50      311.60      3.59 o 
   6   0   5        8.34        8.85      0.53 o 
   7   0   5       25.14       22.66      0.94 o 
   8   0   5        0.79        0.15      0.21 o 
   9   0   5        0.14        0.06      0.34 o 
 -11   1   5       10.92       11.56      0.59 o 
 -10   1   5       23.84       23.12      1.13 o 
  -9   1   5       24.42       24.36      1.11 o 
  -8   1   5       55.05       47.35      1.63 o 
  -7   1   5      156.94      161.36      2.40 o 
  -6   1   5       79.16       84.21      2.24 o 
  -5   1   5      176.15      196.77      2.78 o 
  -4   1   5       73.62       83.87      1.56 o 
  -3   1   5      487.24      509.73      5.03 o 
  -2   1   5       56.09       66.81      1.28 o 
  -1   1   5      158.50      171.38      2.60 o 
   0   1   5       53.01       49.25      1.56 o 
   1   1   5      215.23      206.53      3.50 o 
   2   1   5       37.92       39.77      1.25 o 
   3   1   5      132.09      123.96      2.75 o 
   4   1   5      115.59      119.25      2.74 o 
   5   1   5       68.68       72.02      1.25 o 
   6   1   5      143.10      144.25      2.28 o 
   7   1   5       63.16       66.67      1.45 o 
   8   1   5       11.68       12.35      0.56 o 
   9   1   5       11.24        9.99      0.67 o 
 -11   2   5       10.09        7.67      0.41 o 
 -10   2   5       67.29       71.32      1.79 o 
  -9   2   5        5.64        7.63      0.55 o 
  -8   2   5       64.20       68.18      1.63 o 
  -7   2   5        6.31        6.62      0.64 o 
  -6   2   5      118.37      112.82      1.74 o 
  -5   2   5      170.23      177.86      2.89 o 
  -4   2   5      853.99      923.32      8.96 o 
  -3   2   5       47.39       51.46      1.17 o 
  -2   2   5      490.04      541.46      6.41 o 
  -1   2   5       72.08       76.45      1.91 o 
   0   2   5      458.57      459.34      5.10 o 
   1   2   5       98.22       96.01      2.24 o 
   2   2   5       65.52       62.84      1.87 o 
   3   2   5      191.62      188.00      3.69 o 
   4   2   5       48.77       49.22      1.10 o 
   5   2   5       45.39       39.57      1.09 o 
   6   2   5       91.97       88.70      1.64 o 
   7   2   5       35.25       37.25      0.95 o 
   8   2   5       43.67       39.82      0.98 o 
   9   2   5       11.97       13.64      0.67 o 
 -10   3   5       31.16       37.15      1.60 o 
  -9   3   5       85.77       99.08      2.24 o 
  -8   3   5       34.33       39.00      1.86 o 
  -7   3   5       95.94      102.00      3.21 o 
  -6   3   5       28.97       29.44      1.41 o 
  -5   3   5      132.58      143.30      2.26 o 
  -4   3   5      100.13      101.53      1.80 o 
  -3   3   5      279.06      290.05      3.65 o 
  -2   3   5       52.69       46.72      1.60 o 
  -1   3   5       46.15       41.27      1.51 o 
   0   3   5      163.50      152.61      5.49 o 
   1   3   5       81.29       84.91      2.32 o 
   2   3   5      165.81      159.69      3.37 o 
   3   3   5      168.35      175.30      2.79 o 
   4   3   5       12.02        9.58      0.70 o 
   5   3   5        0.60        0.29      0.27 o 
   6   3   5       45.59       46.37      1.21 o 
   7   3   5       15.26       17.10      0.75 o 
   8   3   5       13.17       16.85      0.82 o 
  -9   4   5        3.99        4.52      0.52 o 
  -8   4   5       57.90       59.39      1.30 o 
  -7   4   5        7.82        9.10      0.63 o 
  -6   4   5       33.56       33.71      1.80 o 
  -5   4   5       14.67       16.21      0.89 o 
  -4   4   5       82.97       89.49      2.49 o 
  -3   4   5        1.64        1.81      0.42 o 
  -2   4   5       10.81       10.92      0.65 o 
  -1   4   5       42.10       44.97      1.49 o 
   0   4   5       27.48       29.43      1.07 o 
   1   4   5       63.42       65.25      1.81 o 
   2   4   5      105.46      116.61      2.24 o 
   3   4   5        1.70        2.12      0.35 o 
   4   4   5        6.63        7.52      0.49 o 
   5   4   5       77.58       82.78      1.36 o 
   6   4   5       14.79       13.51      0.90 o 
  -6   5   5        4.56        4.65      0.36 o 
  -5   5   5       30.20       28.42      0.83 o 
  -4   5   5       10.84        9.78      0.49 o 
  -3   5   5      129.36      136.44      2.18 o 
  -2   5   5        0.78        1.00      0.29 o 
  -1   5   5       24.14       25.63      0.88 o 
   0   5   5       27.54       28.18      0.81 o 
   1   5   5       26.47       29.33      0.87 o 
   2   5   5        3.93        3.91      0.37 o 
   3   5   5        1.53        1.49      0.24 o 
   4   5   5        7.36        7.36      0.54 o 
  -6  -5   6       26.97       27.34      0.98 o 
  -5  -5   6        2.74        2.01      0.40 o 
  -4  -5   6        3.32        2.64      0.49 o 
  -3  -5   6       29.61       29.00      1.06 o 
  -2  -5   6       11.22       11.75      0.64 o 
  -1  -5   6       17.84       15.79      0.92 o 
   0  -5   6       14.97       14.14      0.92 o 
   1  -5   6       13.53       12.11      0.78 o 
   2  -5   6        4.90        4.91      0.45 o 
   3  -5   6       18.98       16.89      0.81 o 
  -9  -4   6       11.39        8.73      1.86 o 
  -8  -4   6       37.78       37.64      1.10 o 
  -7  -4   6       23.87       24.69      0.96 o 
  -6  -4   6       18.96       18.07      0.87 o 
  -5  -4   6       30.59       32.39      1.20 o 
  -4  -4   6       40.39       40.36      1.13 o 
  -3  -4   6       90.02       86.43      1.95 o 
  -2  -4   6      363.13      344.16      4.27 o 
  -1  -4   6      215.25      218.52      3.31 o 
   0  -4   6       85.28       82.95      2.14 o 
   1  -4   6       13.05       12.26      0.78 o 
   2  -4   6       12.41       13.09      0.77 o 
   3  -4   6        3.06        3.37      0.65 o 
   4  -4   6       31.34       31.28      1.07 o 
   5  -4   6       19.47       19.06      0.70 o 
   6  -4   6       13.85       12.41      0.58 o 
 -10  -3   6       19.19       16.27      0.73 o 
  -9  -3   6        8.59        7.84      0.60 o 
  -8  -3   6       36.94       36.27      1.14 o 
  -7  -3   6       69.54       71.72      1.61 o 
  -6  -3   6       17.28       18.12      1.05 o 
  -5  -3   6      127.41      124.50      3.77 o 
  -4  -3   6       71.86       69.66      2.54 o 
  -3  -3   6      131.88      126.27      2.05 o 
  -2  -3   6      273.55      278.09      3.25 o 
  -1  -3   6       22.30       17.22      0.78 o 
   0  -3   6      213.95      214.14      3.74 o 
   1  -3   6       38.35       35.93      1.31 o 
   2  -3   6       43.75       45.00      1.54 o 
   3  -3   6      149.42      149.77      2.60 o 
   4  -3   6       39.35       41.74      1.28 o 
   5  -3   6       45.00       43.70      1.12 o 
   6  -3   6        0.53       -0.04      0.24 o 
   7  -3   6       29.08       29.74      0.98 o 
 -11  -2   6        4.87        6.31      0.63 o 
 -10  -2   6       13.40       13.93      0.89 o 
  -9  -2   6        7.73        7.12      0.67 o 
  -8  -2   6        3.91        4.82      0.47 o 
  -7  -2   6       57.57       54.34      1.39 o 
  -6  -2   6      200.44      183.68      2.99 o 
  -5  -2   6      206.63      206.88      3.35 o 
  -4  -2   6      203.00      194.97      3.16 o 
  -3  -2   6       24.32       25.35      0.96 o 
  -2  -2   6      448.61      448.54      5.12 o 
  -1  -2   6      121.41      121.77      1.95 o 
   0  -2   6      155.53      145.41      2.44 o 
   1  -2   6       25.08       26.96      1.00 o 
   2  -2   6      142.27      134.85      3.06 o 
   3  -2   6        1.35        1.64      0.38 o 
   4  -2   6      119.33      116.70      2.48 o 
   5  -2   6       45.80       42.41      1.19 o 
   6  -2   6        3.23        3.55      0.39 o 
   7  -2   6       20.38       18.69      0.85 o 
   8  -2   6       54.94       55.45      1.16 o 
 -11  -1   6        9.28        9.94      0.64 o 
 -10  -1   6       37.53       35.76      1.23 o 
  -9  -1   6       24.17       21.35      0.95 o 
  -8  -1   6       81.94       76.75      1.85 o 
  -7  -1   6      112.15      110.53      1.74 o 
  -6  -1   6      162.27      150.91      2.65 o 
  -5  -1   6      115.54      110.91      2.07 o 
  -4  -1   6       30.79       29.79      1.08 o 
  -3  -1   6      518.16      543.21      7.05 o 
  -2  -1   6      464.13      510.35      4.52 o 
  -1  -1   6      451.29      478.99      4.76 o 
   0  -1   6      126.96      134.18      1.83 o 
   1  -1   6      238.23      257.37      5.27 o 
   2  -1   6      110.49      114.69      3.32 o 
   3  -1   6       14.31       11.62      1.28 o 
   4  -1   6        5.52        5.36      0.43 o 
   5  -1   6       53.15       53.45      1.32 o 
   6  -1   6        2.87        3.43      0.54 o 
   7  -1   6        8.92        9.18      0.80 o 
   8  -1   6       13.08       14.19      0.69 o 
   9  -1   6       11.43       11.22      0.60 o 
 -12   0   6        1.99        1.11      0.39 o 
 -11   0   6       51.92       47.73      1.40 o 
 -10   0   6        0.26       -0.04      0.34 o 
  -9   0   6        6.71        7.05      0.58 o 
  -8   0   6      159.77      162.22      2.42 o 
  -7   0   6       26.29       24.01      0.72 o 
  -6   0   6        4.37        3.58      0.38 o 
  -5   0   6      107.19      112.93      1.95 o 
  -4   0   6       47.39       51.16      1.52 o 
  -3   0   6       32.66       30.12      1.11 o 
  -2   0   6      554.78      606.42      7.03 o 
  -1   0   6      362.33      406.22      3.67 o 
   0   0   6      734.64      747.91      7.10 o 
   1   0   6       90.76      109.81      2.04 o 
   2   0   6       75.56       65.73      2.50 o 
   3   0   6        0.08        0.97      0.61 o 
   4   0   6        6.78        6.14      1.25 o 
   5   0   6       29.02       31.62      1.06 o 
   6   0   6      104.95      109.45      2.15 o 
   7   0   6        9.90       10.66      0.63 o 
   8   0   6        0.35        0.71      0.26 o 
   9   0   6        3.03        3.00      0.30 o 
 -11   1   6        7.96        8.58      0.61 o 
 -10   1   6       40.22       38.36      1.80 o 
  -9   1   6       28.28       27.77      1.38 o 
  -8   1   6       94.83       90.81      2.50 o 
  -7   1   6      116.34      116.83      1.89 o 
  -6   1   6      170.18      163.73      2.69 o 
  -5   1   6      105.10      103.12      2.26 o 
  -4   1   6       21.21       21.11      0.75 o 
  -3   1   6      561.70      601.21      6.80 o 
  -2   1   6      508.02      557.06      6.72 o 
  -1   1   6      479.70      515.57     10.82 o 
   0   1   6      133.38      146.05      2.77 o 
   1   1   6      280.38      296.68      4.88 o 
   2   1   6      123.75      139.49      3.31 o 
   3   1   6       13.27       11.00      0.90 o 
   4   1   6        4.08        3.62      0.36 o 
   5   1   6       65.46       63.03      1.45 o 
   6   1   6        3.84        4.52      0.49 o 
   7   1   6       13.04       13.57      0.58 o 
   8   1   6       13.28       12.26      0.60 o 
   9   1   6       11.44       11.36      0.50 o 
 -11   2   6        6.32        7.39      0.84 o 
 -10   2   6       13.98       15.98      0.80 o 
  -9   2   6       11.35       11.55      1.19 o 
  -8   2   6        5.46        7.79      0.71 o 
  -7   2   6       70.37       72.14      1.69 o 
  -6   2   6      201.19      195.33      3.17 o 
  -5   2   6      215.11      232.17      3.78 o 
  -4   2   6      196.49      197.02      3.07 o 
  -3   2   6       20.21       22.24      0.90 o 
  -2   2   6      472.45      484.48      6.34 o 
  -1   2   6      132.50      137.13      3.03 o 
   0   2   6      162.75      153.58      4.09 o 
   1   2   6       29.83       31.76      1.12 o 
   2   2   6      146.95      145.32      2.69 o 
   3   2   6        2.38        2.04      0.41 o 
   4   2   6      125.65      121.92      2.12 o 
   5   2   6       46.74       44.45      1.16 o 
   6   2   6        1.01        1.43      0.28 o 
   7   2   6       18.95       17.08      0.60 o 
   8   2   6       54.33       55.87      1.01 o 
 -10   3   6       16.13       15.22      0.79 o 
  -9   3   6        7.63        8.68      1.10 o 
  -8   3   6       35.80       39.24      1.57 o 
  -7   3   6       64.63       73.88      1.85 o 
  -6   3   6       19.42       19.81      1.13 o 
  -5   3   6      131.72      141.09      2.47 o 
  -4   3   6       77.11       85.30      1.64 o 
  -3   3   6      131.14      137.41      1.83 o 
  -2   3   6      266.32      290.81      3.34 o 
  -1   3   6       15.45       12.43      0.77 o 
   0   3   6      205.87      222.85      2.93 o 
   1   3   6       37.11       38.34      1.02 o 
   2   3   6       40.95       45.12      1.53 o 
   3   3   6      153.03      158.45      2.45 o 
   4   3   6       42.37       44.80      1.36 o 
   5   3   6       39.17       40.03      1.10 o 
   6   3   6        0.28        0.10      0.22 o 
   7   3   6       30.63       31.78      0.91 o 
  -8   4   6       35.74       33.11      1.03 o 
  -7   4   6       22.20       24.34      1.16 o 
  -6   4   6       15.96       15.78      2.11 o 
  -5   4   6       27.34       30.31      1.41 o 
  -4   4   6       38.00       40.65      2.10 o 
  -3   4   6       96.14      104.00      2.68 o 
  -2   4   6      348.34      363.14      5.47 o 
  -1   4   6      219.83      236.81      4.24 o 
   0   4   6       72.92       74.03      2.04 o 
   1   4   6       15.43       16.11      0.89 o 
   2   4   6       13.27       15.04      0.78 o 
   3   4   6        3.86        4.43      0.43 o 
   4   4   6       30.28       31.14      0.96 o 
   5   4   6       19.29       20.51      0.64 o 
   6   4   6       12.77       12.94      0.53 o 
  -6   5   6       24.23       24.43      1.23 o 
  -5   5   6        1.32        0.90      0.23 o 
  -4   5   6        5.54        4.26      0.36 o 
  -3   5   6       31.82       33.48      0.95 o 
  -2   5   6       12.93       14.21      0.62 o 
  -1   5   6       19.11       18.80      0.87 o 
   0   5   6       14.62       15.69      0.64 o 
   1   5   6       10.48        9.67      0.48 o 
   2   5   6        4.48        5.58      0.39 o 
   3   5   6       17.10       15.98      0.61 o 
  -6  -5   7        7.49        6.16      0.48 o 
  -5  -5   7       31.38       30.36      1.47 o 
  -4  -5   7       23.41       20.10      0.95 o 
  -3  -5   7        6.38        5.43      0.45 o 
  -2  -5   7       23.21       23.15      0.78 o 
  -1  -5   7        7.10        6.83      0.59 o 
   0  -5   7       18.85       16.65      0.90 o 
   1  -5   7       13.76       10.87      0.59 o 
   2  -5   7        1.55        1.51      0.25 o 
  -8  -4   7       11.45       11.17      0.56 o 
  -7  -4   7       48.00       47.60      1.54 o 
  -6  -4   7       15.12       12.76      0.94 o 
  -5  -4   7       11.44       10.02      0.81 o 
  -4  -4   7       30.93       32.51      1.89 o 
  -3  -4   7       35.92       35.33      1.28 o 
  -2  -4   7        2.43        2.80      0.43 o 
  -1  -4   7       43.16       39.58      1.43 o 
   0  -4   7        4.35        3.81      0.53 o 
   1  -4   7       42.29       39.12      1.28 o 
   2  -4   7        5.09        5.12      0.56 o 
   3  -4   7       38.67       41.17      1.26 o 
   4  -4   7        4.13        3.98      0.46 o 
   5  -4   7       25.39       24.41      0.96 o 
 -10  -3   7       41.37       36.01      3.04 o 
  -9  -3   7       48.98       49.05      1.62 o 
  -8  -3   7       20.41       21.17      0.85 o 
  -7  -3   7       55.36       54.88      1.48 o 
  -6  -3   7       15.11       16.31      0.85 o 
  -5  -3   7       23.09       22.54      1.13 o 
  -4  -3   7      204.63      188.19      3.01 o 
  -3  -3   7       72.78       73.51      1.61 o 
  -2  -3   7       75.31       66.29      1.42 o 
  -1  -3   7      212.95      199.09      2.67 o 
   0  -3   7      511.66      479.75      6.06 o 
   1  -3   7      149.22      143.55      4.60 o 
   2  -3   7      173.25      168.12      4.22 o 
   3  -3   7        0.70        0.98      0.36 o 
   4  -3   7       17.43       19.80      0.97 o 
   5  -3   7        3.21        3.06      0.33 o 
   6  -3   7       30.78       29.72      0.76 o 
   7  -3   7        0.95        1.15      0.19 o 
 -11  -2   7       22.39       21.95      1.81 o 
 -10  -2   7       47.30       43.85      1.48 o 
  -9  -2   7       73.99       71.15      2.01 o 
  -8  -2   7      257.62      245.33      5.43 o 
  -7  -2   7       60.43       54.49      1.42 o 
  -6  -2   7       26.63       24.14      0.92 o 
  -5  -2   7      397.42      393.38      5.55 o 
  -4  -2   7        0.02        0.35      0.26 o 
  -3  -2   7       48.83       45.89      1.31 o 
  -2  -2   7       15.22       16.28      0.73 o 
  -1  -2   7      219.65      220.62      3.36 o 
   0  -2   7      136.49      142.27      2.60 o 
   1  -2   7      781.02      776.24     10.20 o 
   2  -2   7       51.56       53.00      1.53 o 
   3  -2   7      259.86      265.92      3.97 o 
   4  -2   7        1.71        1.42      0.40 o 
   5  -2   7       55.38       55.13      1.45 o 
   6  -2   7        1.82        1.35      0.28 o 
   7  -2   7       21.95       21.32      0.76 o 
   8  -2   7        1.50        1.71      0.30 o 
 -11  -1   7        3.92        5.73      0.65 o 
 -10  -1   7       32.34       31.51      1.30 o 
  -9  -1   7       68.81       63.63      1.90 o 
  -8  -1   7       17.19       14.70      0.75 o 
  -7  -1   7       47.95       42.90      1.23 o 
  -6  -1   7       16.20       16.12      0.71 o 
  -5  -1   7        3.63        4.77      0.63 o 
  -4  -1   7       81.84       84.99      1.82 o 
  -3  -1   7       37.86       35.23      1.23 o 
  -2  -1   7      295.72      277.14      6.58 o 
  -1  -1   7       40.26       36.30      0.94 o 
   0  -1   7      216.71      224.83      4.11 o 
   1  -1   7       96.79       98.43      4.07 o 
   2  -1   7      204.53      205.78      5.10 o 
   3  -1   7        0.29        0.49      0.59 o 
   4  -1   7       41.02       38.54      1.11 o 
   5  -1   7       26.03       27.66      0.95 o 
   6  -1   7       70.11       71.07      2.15 o 
   7  -1   7       16.34       14.72      0.67 o 
   8  -1   7       40.81       36.90      0.74 o 
 -11   0   7        0.53        0.50      0.30 o 
 -10   0   7        0.22        0.36      0.53 o 
  -9   0   7       86.50       86.22      1.83 o 
  -8   0   7        2.70        1.24      0.52 o 
  -7   0   7       16.17       16.04      0.74 o 
  -6   0   7        4.46        3.31      0.49 o 
  -5   0   7       29.81       24.85      1.52 o 
  -4   0   7        0.94        2.12      0.31 o 
  -3   0   7      390.52      378.80      6.94 o 
  -2   0   7       35.71       37.11      1.13 o 
  -1   0   7       23.88       35.65      1.02 o 
   0   0   7      316.64      343.34      4.21 o 
   1   0   7       92.93       92.52      2.73 o 
   2   0   7       64.42       62.32      2.65 o 
   3   0   7        7.58        5.58      1.19 o 
   4   0   7        0.83        0.99      0.30 o 
   5   0   7       77.01       77.15      2.00 o 
   6   0   7        3.12        2.84      0.38 o 
   7   0   7       20.88       18.43      0.77 o 
   8   0   7       12.68       10.54      0.48 o 
 -11   1   7        4.70        5.80      0.47 o 
 -10   1   7       31.25       32.01      2.05 o 
  -9   1   7       61.79       61.79      2.03 o 
  -8   1   7       22.67       18.72      0.98 o 
  -7   1   7       41.66       39.96      1.14 o 
  -6   1   7       10.03       10.38      0.46 o 
  -5   1   7        5.63        7.15      0.64 o 
  -4   1   7       83.02       87.76      1.74 o 
  -3   1   7       42.45       40.60      1.59 o 
  -2   1   7      319.72      315.50      4.77 o 
  -1   1   7       39.04       36.19      1.76 o 
   0   1   7      206.23      218.34      7.29 o 
   1   1   7       94.88       95.95      2.34 o 
   2   1   7      189.69      197.38      4.67 o 
   3   1   7        0.31       -0.20      0.63 o 
   4   1   7       37.79       35.47      1.00 o 
   5   1   7       26.73       27.29      0.88 o 
   6   1   7       77.74       80.53      1.25 o 
   7   1   7       15.49       14.26      0.67 o 
   8   1   7       35.86       33.21      0.86 o 
 -11   2   7       22.85       23.00      0.90 o 
 -10   2   7       48.20       45.95      2.44 o 
  -9   2   7       69.40       70.34      3.80 o 
  -8   2   7      249.36      261.98      8.38 o 
  -7   2   7       69.11       63.78      1.59 o 
  -6   2   7       30.34       31.27      0.94 o 
  -5   2   7      393.79      432.86      4.38 o 
  -4   2   7        0.11        0.37      0.36 o 
  -3   2   7       47.15       45.37      1.57 o 
  -2   2   7       14.32       15.53      0.97 o 
  -1   2   7      226.26      232.27      4.11 o 
   0   2   7      139.10      138.61      3.06 o 
   1   2   7      753.99      761.19     11.67 o 
   2   2   7       51.58       52.03      1.20 o 
   3   2   7      257.42      258.24      2.82 o 
   4   2   7        1.82        1.14      0.35 o 
   5   2   7       63.91       64.65      1.36 o 
   6   2   7        1.53        1.41      0.24 o 
   7   2   7       23.97       23.54      0.63 o 
   8   2   7        1.41        0.71      0.26 o 
 -10   3   7       42.79       40.40      3.50 o 
  -9   3   7       51.08       51.84      4.71 o 
  -8   3   7       16.84       19.13      2.11 o 
  -7   3   7       57.52       58.36      1.80 o 
  -6   3   7       17.83       21.01      1.63 o 
  -5   3   7       25.89       27.74      1.07 o 
  -4   3   7      201.04      205.08      3.41 o 
  -3   3   7       74.23       77.26      1.43 o 
  -2   3   7       66.33       64.41      1.30 o 
  -1   3   7      219.91      226.83      3.31 o 
   0   3   7      530.46      529.09      6.57 o 
   1   3   7      152.60      155.94      3.05 o 
   2   3   7      175.63      185.60      2.92 o 
   3   3   7        0.69        1.08      0.34 o 
   4   3   7       16.30       18.24      1.01 o 
   5   3   7        2.97        2.71      0.32 o 
   6   3   7       27.55       28.91      0.77 o 
   7   3   7        0.80        1.20      0.65 o 
  -8   4   7       13.36       12.81      0.73 o 
  -7   4   7       45.00       46.02      1.83 o 
  -6   4   7       14.60       13.43      0.83 o 
  -5   4   7        9.94        9.37      0.76 o 
  -4   4   7       30.72       35.69      1.69 o 
  -3   4   7       28.38       32.89      1.21 o 
  -2   4   7        1.57        2.09      0.34 o 
  -1   4   7       39.57       42.09      1.59 o 
   0   4   7        3.77        3.90      0.47 o 
   1   4   7       41.95       44.23      1.67 o 
   2   4   7        5.01        5.15      0.50 o 
   3   4   7       37.57       40.73      1.23 o 
   4   4   7        4.13        3.95      0.32 o 
   5   4   7       23.97       24.48      0.67 o 
  -5   5   7       31.09       27.83      0.64 o 
  -4   5   7       19.35       17.87      0.56 o 
  -3   5   7        5.99        5.31      0.35 o 
  -2   5   7       25.03       28.16      0.88 o 
  -1   5   7        7.45        7.94      0.43 o 
   0   5   7       17.10       17.36      0.68 o 
   1   5   7       13.24       13.67      0.63 o 
   2   5   7        2.69        2.67      0.27 o 
  -5  -5   8        7.57        6.42      0.84 o 
  -4  -5   8        3.34        3.10      0.43 o 
  -3  -5   8       11.80        9.92      0.59 o 
  -2  -5   8        1.44        1.12      0.29 o 
  -1  -5   8       18.27       15.62      0.66 o 
   0  -5   8        6.20        5.66      0.44 o 
   1  -5   8       15.88       14.81      0.85 o 
  -8  -4   8       24.06       23.30      1.15 o 
  -7  -4   8       15.85       16.10      1.17 o 
  -6  -4   8       32.18       31.16      2.18 o 
  -5  -4   8       40.21       40.61      1.46 o 
  -4  -4   8       41.76       40.33      1.64 o 
  -3  -4   8       63.60       61.84      1.88 o 
  -2  -4   8      102.61       95.33      2.08 o 
  -1  -4   8        7.08        7.11      0.67 o 
   0  -4   8        1.58        1.65      0.38 o 
   1  -4   8        5.69        5.45      0.56 o 
   2  -4   8       22.61       22.79      0.95 o 
   3  -4   8        5.42        5.37      0.48 o 
   4  -4   8       24.10       21.86      0.76 o 
  -9  -3   8       40.91       42.21      1.91 o 
  -8  -3   8       18.65       20.85      1.03 o 
  -7  -3   8       77.57       71.26      1.83 o 
  -6  -3   8       63.83       60.58      1.81 o 
  -5  -3   8      116.70      116.44      2.57 o 
  -4  -3   8       19.10       16.98      0.90 o 
  -3  -3   8       99.07       97.86      2.32 o 
  -2  -3   8       88.15       87.28      2.49 o 
  -1  -3   8      108.46      107.60      2.38 o 
   0  -3   8        0.74        1.38      0.41 o 
   1  -3   8       42.98       44.36      3.18 o 
   2  -3   8       13.23       14.38      1.30 o 
   3  -3   8       52.56       56.39      1.73 o 
   4  -3   8       23.89       23.18      0.84 o 
   5  -3   8       22.50       22.74      0.71 o 
   6  -3   8        7.06        5.68      0.36 o 
 -10  -2   8        2.86        3.63      0.62 o 
  -9  -2   8        8.09        6.85      1.20 o 
  -8  -2   8       21.23       21.87      1.21 o 
  -7  -2   8       24.23       22.67      0.92 o 
  -6  -2   8       82.40       76.80      1.71 o 
  -5  -2   8       50.54       50.67      1.31 o 
  -4  -2   8      140.34      136.59      2.27 o 
  -3  -2   8        0.21        0.71      0.31 o 
  -2  -2   8      136.45      132.22      2.97 o 
  -1  -2   8       12.88       10.27      0.53 o 
   0  -2   8       12.48       10.62      0.70 o 
   1  -2   8      224.20      216.08      5.64 o 
   2  -2   8       46.36       44.71      1.73 o 
   3  -2   8      167.85      168.76      3.04 o 
   4  -2   8       21.58       23.81      1.07 o 
   5  -2   8        0.17       -0.19      0.28 o 
   6  -2   8        9.99       10.27      0.49 o 
   7  -2   8       19.58       20.57      0.62 o 
 -11  -1   8       16.61       16.60      1.66 o 
 -10  -1   8        1.78        1.44      0.82 o 
  -9  -1   8       38.26       38.78      1.92 o 
  -8  -1   8       69.92       63.32      2.19 o 
  -7  -1   8      407.81      384.84      5.97 o 
  -6  -1   8      144.04      133.98      2.01 o 
  -5  -1   8       75.19       74.89      1.85 o 
  -4  -1   8        8.65        7.84      0.65 o 
  -3  -1   8       93.86       94.50      2.27 o 
  -2  -1   8       42.78       38.76      1.09 o 
  -1  -1   8      342.44      354.90      5.23 o 
   0  -1   8       34.86       39.00      1.64 o 
   1  -1   8      123.61      121.66      4.17 o 
   2  -1   8      236.19      245.07      4.19 o 
   3  -1   8      322.29      330.79      5.35 o 
   4  -1   8       54.71       53.86      1.54 o 
   5  -1   8       65.91       67.51      1.46 o 
   6  -1   8       17.36       17.63      0.75 o 
   7  -1   8        2.62        2.09      0.23 o 
 -11   0   8        1.39        1.54      0.58 o 
 -10   0   8        8.66        9.21      0.94 o 
  -9   0   8        0.92        1.36      0.54 o 
  -8   0   8      114.10      112.15      2.73 o 
  -7   0   8      184.04      165.42      2.76 o 
  -6   0   8      288.21      285.73      3.44 o 
  -5   0   8      649.71      582.60     15.23 o 
  -4   0   8       75.34       70.80      1.85 o 
  -3   0   8       32.25       40.09      1.77 o 
  -2   0   8      426.20      458.00      7.27 o 
  -1   0   8       27.96       27.16      1.85 o 
   0   0   8       99.50      104.38      2.98 o 
   1   0   8        1.08        1.79      0.91 o 
   2   0   8       81.61       76.70      1.49 o 
   3   0   8        1.62        1.18      0.36 o 
   4   0   8      126.29      123.64      1.92 o 
   5   0   8        4.52        3.66      0.38 o 
   6   0   8       48.88       48.83      0.98 o 
   7   0   8        0.54        0.78      0.24 o 
   8   0   8        3.82        4.10      0.30 o 
 -11   1   8       15.49       12.63      3.12 o 
 -10   1   8        1.52        0.99      0.75 o 
  -9   1   8       42.04       41.18      1.78 o 
  -8   1   8       71.68       72.52      1.87 o 
  -7   1   8      410.90      421.74      5.37 o 
  -6   1   8      143.43      146.81      2.07 o 
  -5   1   8       72.96       75.91      1.48 o 
  -4   1   8        8.23        8.51      0.87 o 
  -3   1   8       90.07       94.02      2.68 o 
  -2   1   8       45.63       43.98      2.55 o 
  -1   1   8      332.23      337.41      6.43 o 
   0   1   8       34.89       36.38      2.04 o 
   1   1   8      140.93      144.55      4.13 o 
   2   1   8      227.20      237.77      3.03 o 
   3   1   8      334.42      319.38      4.10 o 
   4   1   8       52.49       50.25      1.44 o 
   5   1   8       68.19       67.38      1.64 o 
   6   1   8       19.26       19.98      0.73 o 
   7   1   8        3.72        3.33      0.51 o 
 -10   2   8        2.67        3.37      0.82 o 
  -9   2   8        8.61        7.80      0.79 o 
  -8   2   8       19.60       21.61      1.43 o 
  -7   2   8       25.80       25.74      1.17 o 
  -6   2   8       79.76       82.40      1.85 o 
  -5   2   8       51.43       55.22      1.25 o 
  -4   2   8      132.02      137.89      1.87 o 
  -3   2   8        0.11       -0.08      0.20 o 
  -2   2   8      143.88      143.54      1.87 o 
  -1   2   8       13.39       11.98      0.63 o 
   0   2   8       11.67       11.17      0.78 o 
   1   2   8      230.48      229.66      5.92 o 
   2   2   8       58.28       58.53      1.58 o 
   3   2   8      167.28      171.11      2.58 o 
   4   2   8       19.84       20.70      0.83 o 
   5   2   8        0.00        0.20      0.31 o 
   6   2   8        8.45        9.60      0.43 o 
   7   2   8       19.04       19.07      1.26 o 
 -10   3   8        1.81        1.94      0.41 o 
  -9   3   8       41.08       42.42      3.43 o 
  -8   3   8       18.44       22.53      0.97 o 
  -7   3   8       69.66       68.10      2.36 o 
  -6   3   8       66.71       65.74      1.79 o 
  -5   3   8      119.66      126.19      2.30 o 
  -4   3   8       20.02       18.30      1.13 o 
  -3   3   8       91.92      100.01      2.01 o 
  -2   3   8       82.90       84.01      1.98 o 
  -1   3   8       90.19       91.98      2.20 o 
   0   3   8        1.40        1.03      0.44 o 
   1   3   8       40.34       44.76      1.51 o 
   2   3   8       12.55       13.33      1.22 o 
   3   3   8       46.68       53.77      1.64 o 
   4   3   8       23.22       23.82      0.81 o 
   5   3   8       21.51       22.83      0.72 o 
   6   3   8        6.85        6.19      0.44 o 
  -8   4   8       22.34       20.24      0.81 o 
  -7   4   8       14.10       13.85      0.68 o 
  -6   4   8       28.87       26.24      1.39 o 
  -5   4   8       37.35       39.65      1.68 o 
  -4   4   8       49.76       54.17      1.74 o 
  -3   4   8       63.09       63.40      1.88 o 
  -2   4   8       99.23      104.28      3.22 o 
  -1   4   8        6.01        6.75      0.56 o 
   0   4   8        3.85        3.77      0.52 o 
   1   4   8        4.97        4.38      0.49 o 
   2   4   8       22.34       24.48      0.92 o 
   3   4   8        4.18        4.27      0.71 o 
   4   4   8       22.76       24.27      0.70 o 
  -4   5   8        2.68        2.62      0.29 o 
  -3   5   8       11.94       11.22      0.58 o 
  -2   5   8        1.03        1.06      0.24 o 
  -1   5   8       17.45       16.46      0.60 o 
   0   5   8        5.41        4.73      0.36 o 
   1   5   8       14.34       14.27      0.96 o 
  -2  -5   9       24.31       15.77      1.28 o 
  -7  -4   9        8.46       10.54      0.73 o 
  -6  -4   9        9.55        8.28      0.63 o 
  -5  -4   9        4.68        5.42      1.29 o 
  -4  -4   9       33.66       28.87      1.04 o 
  -3  -4   9       25.51       22.91      1.02 o 
  -2  -4   9       45.22       41.77      1.21 o 
  -1  -4   9       45.17       41.65      1.42 o 
   0  -4   9        2.73        1.50      0.34 o 
   1  -4   9        7.28        6.73      0.53 o 
   2  -4   9       16.77       16.96      0.68 o 
   3  -4   9        6.52        6.89      0.45 o 
  -9  -3   9        2.79        1.73      0.91 o 
  -8  -3   9        8.16        6.47      0.86 o 
  -7  -3   9       23.03       22.03      1.08 o 
  -6  -3   9        3.57        3.23      0.73 o 
  -5  -3   9       49.81       49.39      1.78 o 
  -4  -3   9      101.74       95.45      2.10 o 
  -3  -3   9       25.92       26.27      1.29 o 
  -2  -3   9        2.78        1.81      0.60 o 
  -1  -3   9       56.14       55.91      1.91 o 
   0  -3   9       26.23       25.89      1.34 o 
   1  -3   9       11.64       12.43      1.13 o 
   2  -3   9       12.89       12.07      0.93 o 
   3  -3   9        4.51        4.56      0.43 o 
   4  -3   9       11.02       11.60      0.51 o 
   5  -3   9       18.86       16.36      0.46 o 
 -10  -2   9        6.92        7.66      0.89 o 
  -9  -2   9       34.47       29.34      2.09 o 
  -8  -2   9        2.41        2.20      0.98 o 
  -7  -2   9       17.61       16.54      0.98 o 
  -6  -2   9       72.23       67.08      1.92 o 
  -5  -2   9       93.77       89.49      2.06 o 
  -4  -2   9        8.60        8.78      0.77 o 
  -3  -2   9       79.12       79.13      1.51 o 
  -2  -2   9        5.84        6.44      0.45 o 
  -1  -2   9       27.44       27.95      0.99 o 
   0  -2   9      260.40      254.66      5.03 o 
   1  -2   9      327.15      317.66      5.38 o 
   2  -2   9       17.31       16.41      0.85 o 
   3  -2   9       42.19       42.25      1.66 o 
   4  -2   9       20.84       20.77      0.92 o 
   5  -2   9       12.64       12.37      0.52 o 
   6  -2   9        9.06        8.87      0.44 o 
 -11  -1   9        1.88        1.68      0.45 o 
 -10  -1   9       18.56       20.50      1.66 o 
  -9  -1   9        5.53        4.81      1.09 o 
  -8  -1   9       32.79       34.13      2.50 o 
  -7  -1   9       35.55       33.41      1.43 o 
  -6  -1   9      156.01      142.30      2.79 o 
  -5  -1   9       61.98       62.83      1.50 o 
  -4  -1   9      567.23      549.87      9.85 o 
  -3  -1   9      154.09      162.13      2.30 o 
  -2  -1   9      228.97      223.01      3.42 o 
  -1  -1   9       99.63      107.30      1.72 o 
   0  -1   9       93.41       94.38      1.51 o 
   1  -1   9       31.18       31.39      0.97 o 
   2  -1   9      189.57      191.12      4.42 o 
   3  -1   9       39.47       40.65      1.72 o 
   4  -1   9       44.88       44.30      1.28 o 
   5  -1   9       44.12       44.24      0.98 o 
   6  -1   9       31.71       30.04      0.83 o 
   7  -1   9       15.39       14.69      0.62 o 
 -11   0   9       38.15       39.66      1.89 o 
 -10   0   9        0.08        0.60      0.58 o 
  -9   0   9       76.36       78.26      2.61 o 
  -8   0   9       16.03       15.11      1.05 o 
  -7   0   9        3.22        4.21      0.57 o 
  -6   0   9      537.16      502.70      5.99 o 
  -5   0   9      110.25       93.05      1.70 o 
  -4   0   9      119.32      122.47      2.08 o 
  -3   0   9      118.46      115.68      4.11 o 
  -2   0   9       79.64       84.17      4.49 o 
  -1   0   9      363.51      337.05      7.08 o 
   0   0   9       38.88       41.95      1.30 o 
   1   0   9      312.93      322.91      3.88 o 
   2   0   9       21.94       22.15      0.84 o 
   3   0   9        6.88        6.79      0.51 o 
   4   0   9      241.32      255.69      3.53 o 
   5   0   9        7.81        6.88      0.40 o 
   6   0   9      101.04      103.80      1.54 o 
   7   0   9       10.94        9.97      0.42 o 
 -11   1   9        1.94        2.42      0.51 o 
 -10   1   9       19.17       22.30      1.77 o 
  -9   1   9        5.15        3.63      0.70 o 
  -8   1   9       26.11       29.12      1.39 o 
  -7   1   9       40.04       39.05      1.22 o 
  -6   1   9      147.87      145.13      2.66 o 
  -5   1   9       67.05       70.21      1.29 o 
  -4   1   9      548.01      547.98      4.19 o 
  -3   1   9      169.18      183.66      2.29 o 
  -2   1   9      228.67      224.42      3.00 o 
  -1   1   9      101.49      106.20      1.76 o 
   0   1   9       87.60       86.95      2.55 o 
   1   1   9       24.18       27.43      1.10 o 
   2   1   9      170.73      173.72      3.05 o 
   3   1   9       47.86       47.30      1.29 o 
   4   1   9       37.66       36.83      1.18 o 
   5   1   9       49.33       50.78      1.47 o 
   6   1   9       30.62       30.63      0.77 o 
   7   1   9       15.03       14.61      0.67 o 
 -10   2   9        6.54        7.29      0.90 o 
  -9   2   9       30.62       28.61      1.38 o 
  -8   2   9        3.05        2.99      0.68 o 
  -7   2   9       22.23       21.51      1.05 o 
  -6   2   9       69.72       74.83      1.74 o 
  -5   2   9       84.86       87.70      1.93 o 
  -4   2   9       11.61       11.45      0.65 o 
  -3   2   9       76.03       80.17      1.41 o 
  -2   2   9        8.72       11.10      0.53 o 
  -1   2   9       33.18       34.88      1.07 o 
   0   2   9      246.47      253.78      4.05 o 
   1   2   9      316.66      336.99      4.84 o 
   2   2   9       16.80       17.29      1.19 o 
   3   2   9       41.35       43.53      1.48 o 
   4   2   9       19.45       19.83      0.84 o 
   5   2   9       11.41       12.10      0.62 o 
   6   2   9        9.64        9.37      0.40 o 
  -9   3   9        2.30        3.57      0.62 o 
  -8   3   9        9.35        9.71      0.78 o 
  -7   3   9       20.73       21.56      1.06 o 
  -6   3   9        4.38        4.81      0.74 o 
  -5   3   9       48.82       50.95      1.71 o 
  -4   3   9       99.40       98.91      2.27 o 
  -3   3   9       20.80       21.40      1.09 o 
  -2   3   9        0.79        0.16      0.29 o 
  -1   3   9       56.43       57.38      1.49 o 
   0   3   9       25.54       27.94      1.02 o 
   1   3   9       11.44       11.79      0.85 o 
   2   3   9       11.77       10.15      0.69 o 
   3   3   9        3.20        3.45      0.44 o 
   4   3   9       13.08       15.57      0.60 o 
   5   3   9       15.33       17.02      0.56 o 
  -7   4   9        8.60        9.44      0.57 o 
  -6   4   9        9.53        7.65      0.59 o 
  -5   4   9        3.94        4.14      0.45 o 
  -4   4   9       32.54       32.74      1.20 o 
  -3   4   9       25.24       25.42      1.08 o 
  -2   4   9       41.69       42.57      1.47 o 
  -1   4   9       43.51       46.12      1.50 o 
   0   4   9        1.58        2.01      0.43 o 
   1   4   9        8.68        8.77      0.53 o 
   2   4   9       17.49       18.36      0.66 o 
   3   4   9        8.09        9.83      0.43 o 
  -3   5   9       21.15       13.91      0.86 o 
  -2   5   9       25.24       22.29      1.14 o 
  -6  -4  10       21.20       16.96      2.01 o 
  -5  -4  10        5.17        4.28      0.71 o 
  -4  -4  10       21.43       19.57      0.86 o 
  -3  -4  10       32.88       32.05      1.26 o 
  -2  -4  10        5.82        5.48      0.67 o 
  -1  -4  10        8.09        7.22      0.61 o 
   0  -4  10        1.84        1.97      0.29 o 
   1  -4  10        4.29        4.32      0.31 o 
   2  -4  10        9.46        8.81      0.43 o 
  -8  -3  10        2.81        2.11      0.30 o 
  -7  -3  10        2.64        2.03      0.44 o 
  -6  -3  10       18.11       15.97      1.09 o 
  -5  -3  10        0.92        0.81      0.32 o 
  -4  -3  10       13.22       11.56      0.80 o 
  -3  -3  10       10.44        9.77      0.92 o 
  -2  -3  10       29.67       26.39      1.57 o 
  -1  -3  10       12.03       12.05      0.72 o 
   0  -3  10       79.98       75.18      1.75 o 
   1  -3  10       19.03       18.70      1.01 o 
   2  -3  10       31.54       30.76      0.99 o 
   3  -3  10       13.59       14.45      0.73 o 
   4  -3  10        8.82        7.72      0.70 o 
 -10  -2  10        5.61        5.89      0.67 o 
  -9  -2  10        1.97        2.04      0.65 o 
  -8  -2  10       63.27       60.17      3.12 o 
  -7  -2  10        2.01        3.26      0.60 o 
  -6  -2  10        4.33        3.86      0.58 o 
  -5  -2  10      111.44      106.39      2.28 o 
  -4  -2  10       28.98       32.95      1.38 o 
  -3  -2  10      219.14      209.86      3.49 o 
  -2  -2  10       84.46       90.37      1.90 o 
  -1  -2  10       56.06       56.77      1.35 o 
   0  -2  10       19.11       19.16      0.90 o 
   1  -2  10       81.63       77.58      1.82 o 
   2  -2  10        7.21        7.72      0.54 o 
   3  -2  10       29.02       28.93      1.09 o 
   4  -2  10        7.27        7.52      0.47 o 
   5  -2  10       11.37       11.75      0.78 o 
 -10  -1  10        4.27        5.46      0.84 o 
  -9  -1  10       21.29       21.30      1.83 o 
  -8  -1  10       47.71       53.11      3.10 o 
  -7  -1  10       93.76       93.51      2.42 o 
  -6  -1  10       19.62       17.98      0.82 o 
  -5  -1  10       71.90       67.87      1.78 o 
  -4  -1  10      258.90      238.03      9.19 o 
  -3  -1  10       33.90       31.46      1.00 o 
  -2  -1  10       78.78       80.31      1.53 o 
  -1  -1  10       97.62       95.12      1.80 o 
   0  -1  10       54.36       52.91      1.26 o 
   1  -1  10        0.86        1.89      0.43 o 
   2  -1  10      291.62      283.01      4.36 o 
   3  -1  10       33.94       32.89      1.25 o 
   4  -1  10       29.96       27.55      0.95 o 
   5  -1  10        8.10        7.61      0.44 o 
   6  -1  10       10.53       11.52      0.51 o 
 -11   0  10        2.77        2.96      0.50 o 
 -10   0  10        3.37        3.57      0.80 o 
  -9   0  10       20.57       25.13      1.42 o 
  -8   0  10       30.22       30.15      1.70 o 
  -7   0  10        4.97        5.27      0.55 o 
  -6   0  10      328.30      332.30      4.41 o 
  -5   0  10       30.15       26.12      0.97 o 
  -4   0  10      102.26       96.39      1.61 o 
  -3   0  10      189.41      194.73      2.17 o 
  -2   0  10       70.09       70.84      1.44 o 
  -1   0  10      175.00      174.70      3.35 o 
   0   0  10       53.78       49.86      1.93 o 
   1   0  10       18.88       21.21      1.91 o 
   2   0  10       46.92       46.82      1.47 o 
   3   0  10      133.60      132.17      2.15 o 
   4   0  10      298.74      297.61      3.32 o 
   5   0  10        1.21        0.98      0.23 o 
   6   0  10       20.17       16.70      0.66 o 
 -10   1  10        5.36        6.16      0.88 o 
  -9   1  10       18.01       16.57      1.12 o 
  -8   1  10       47.84       50.71      2.11 o 
  -7   1  10       88.32       89.83      2.09 o 
  -6   1  10       14.52       15.06      0.86 o 
  -5   1  10       82.94       85.51      1.57 o 
  -4   1  10      232.68      221.53      2.93 o 
  -3   1  10       27.47       23.59      0.78 o 
  -2   1  10       80.22       82.56      1.48 o 
  -1   1  10       94.94       91.17      2.00 o 
   0   1  10       48.60       48.54      1.33 o 
   1   1  10        1.10        1.88      0.39 o 
   2   1  10      287.30      288.72      6.22 o 
   3   1  10       35.19       37.15      1.16 o 
   4   1  10       30.76       29.31      0.95 o 
   5   1  10        9.03        8.25      0.45 o 
   6   1  10        7.58        7.85      0.56 o 
 -10   2  10        4.36        4.38      0.58 o 
  -9   2  10        1.77        1.98      0.44 o 
  -8   2  10       60.83       62.37      2.14 o 
  -7   2  10        2.55        3.47      0.59 o 
  -6   2  10        4.13        4.90      0.49 o 
  -5   2  10      108.89      114.93      2.51 o 
  -4   2  10       24.13       28.04      1.00 o 
  -3   2  10      214.92      208.40      3.30 o 
  -2   2  10       76.40       81.87      1.71 o 
  -1   2  10       50.38       50.62      1.44 o 
   0   2  10       15.52       16.09      1.08 o 
   1   2  10       77.55       78.99      2.07 o 
   2   2  10        7.22        6.89      0.72 o 
   3   2  10       24.00       22.89      0.97 o 
   4   2  10        6.76        6.90      0.52 o 
   5   2  10       11.54       12.65      0.55 o 
  -8   3  10        1.81        1.35      0.93 o 
  -7   3  10        1.36        0.97      0.39 o 
  -6   3  10       23.01       22.99      1.42 o 
  -5   3  10        0.22       -0.08      0.54 o 
  -4   3  10       16.01       14.95      1.28 o 
  -3   3  10       10.73       12.22      0.77 o 
  -2   3  10       28.21       29.15      1.13 o 
  -1   3  10       11.52       12.85      0.74 o 
   0   3  10       88.11       94.98      2.32 o 
   1   3  10       21.28       23.38      1.06 o 
   2   3  10       29.21       28.17      0.95 o 
   3   3  10       12.28       12.75      0.53 o 
   4   3  10        9.06        8.90      0.40 o 
  -6   4  10       19.28       18.90      1.29 o 
  -5   4  10        7.87        7.26      0.45 o 
  -4   4  10       23.96       23.40      1.14 o 
  -3   4  10       31.67       31.13      1.12 o 
  -2   4  10        5.44        5.38      0.43 o 
  -1   4  10       10.09       10.54      0.47 o 
   0   4  10        2.28        2.54      0.32 o 
   1   4  10        3.91        4.35      0.43 o 
   2   4  10        9.45        9.79      0.66 o 
  -5  -4  11        0.42        0.41      0.27 o 
  -4  -4  11       18.26       15.14      3.63 o 
  -3  -4  11        1.19        0.73      0.20 o 
  -2  -4  11        6.01        3.40      0.47 o 
  -1  -4  11        9.87        9.38      0.69 o 
   0  -4  11       12.87       12.97      0.69 o 
  -7  -3  11       20.92       17.67      0.70 o 
  -6  -3  11        1.95        3.03      0.48 o 
  -5  -3  11       41.58       41.23      1.28 o 
  -4  -3  11        8.18        7.82      0.61 o 
  -3  -3  11        2.68        3.59      1.12 o 
  -2  -3  11       37.99       35.24      1.35 o 
  -1  -3  11       25.61       25.04      0.92 o 
   0  -3  11       23.00       23.07      1.05 o 
   1  -3  11        9.56        9.39      0.64 o 
   2  -3  11        0.32       -0.15      0.35 o 
   3  -3  11       14.29       14.14      1.41 o 
  -9  -2  11        5.13        5.35      0.69 o 
  -8  -2  11       19.80       23.49      1.63 o 
  -7  -2  11        1.39        2.02      0.46 o 
  -6  -2  11       39.08       39.83      1.64 o 
  -5  -2  11       21.88       19.72      1.28 o 
  -4  -2  11        2.93        2.32      0.43 o 
  -3  -2  11      142.84      147.34      2.82 o 
  -2  -2  11       21.11       20.80      0.90 o 
  -1  -2  11        3.58        3.52      0.44 o 
   0  -2  11       47.85       46.16      1.38 o 
   1  -2  11       11.94       11.34      0.80 o 
   2  -2  11       15.65       15.36      0.64 o 
   3  -2  11        3.32        2.64      0.34 o 
   4  -2  11       10.11       10.77      0.56 o 
 -10  -1  11        4.15        3.02      0.65 o 
  -9  -1  11       13.45       13.07      1.26 o 
  -8  -1  11        9.46        8.67      1.23 o 
  -7  -1  11       52.72       54.58      2.98 o 
  -6  -1  11       27.80       25.55      1.58 o 
  -5  -1  11      114.68      119.89      2.45 o 
  -4  -1  11       64.71       63.11      1.58 o 
  -3  -1  11       39.36       42.33      1.27 o 
  -2  -1  11       65.46       60.10      1.73 o 
  -1  -1  11       89.70       90.21      1.93 o 
   0  -1  11       34.74       32.90      1.40 o 
   1  -1  11       90.24       91.57      2.00 o 
   2  -1  11        8.96        7.68      0.61 o 
   3  -1  11       32.09       33.05      1.11 o 
   4  -1  11        9.27        8.32      0.51 o 
   5  -1  11       90.34       89.44      1.92 o 
 -10   0  11       40.34       44.63      1.96 o 
  -9   0  11       25.47       22.84      1.14 o 
  -8   0  11        2.35        3.73      0.72 o 
  -7   0  11        5.43        3.16      0.66 o 
  -6   0  11      158.61      171.29      4.11 o 
  -5   0  11      215.48      194.70      2.65 o 
  -4   0  11       12.20       14.38      0.64 o 
  -3   0  11       21.60       20.33      0.80 o 
  -2   0  11      248.72      248.02      3.69 o 
  -1   0  11       12.38       12.37      0.93 o 
   0   0  11      145.45      141.33      5.04 o 
   1   0  11       47.74       49.60      2.68 o 
   2   0  11        5.57        5.66      0.66 o 
   3   0  11       89.63       91.04      2.18 o 
   4   0  11       64.11       66.19      1.26 o 
   5   0  11       14.23       12.02      0.67 o 
 -10   1  11        4.17        3.42      0.54 o 
  -9   1  11       12.10       12.45      1.99 o 
  -8   1  11        9.78       11.06      0.96 o 
  -7   1  11       50.31       52.87      1.77 o 
  -6   1  11       28.18       25.30      1.12 o 
  -5   1  11      115.86      126.60      2.32 o 
  -4   1  11       61.59       62.13      1.46 o 
  -3   1  11       44.97       49.60      1.20 o 
  -2   1  11       63.40       58.68      1.49 o 
  -1   1  11       95.68       92.76      2.07 o 
   0   1  11       34.78       34.71      1.29 o 
   1   1  11       79.19       85.24      2.08 o 
   2   1  11        9.19        7.52      0.57 o 
   3   1  11       33.44       35.19      1.09 o 
   4   1  11        9.77        9.41      0.43 o 
   5   1  11       88.90       89.11      1.95 o 
  -9   2  11        4.38        3.75      0.42 o 
  -8   2  11       19.10       21.68      2.99 o 
  -7   2  11        2.05        3.12      0.77 o 
  -6   2  11       32.33       34.49      2.51 o 
  -5   2  11       19.92       18.55      1.30 o 
  -4   2  11        6.40        7.54      0.55 o 
  -3   2  11      140.72      140.66      3.56 o 
  -2   2  11       22.68       22.08      0.86 o 
  -1   2  11        3.84        3.35      0.43 o 
   0   2  11       47.17       47.42      1.71 o 
   1   2  11       12.15       11.51      0.76 o 
   2   2  11       18.75       20.09      0.94 o 
   3   2  11        3.30        2.72      0.38 o 
   4   2  11        7.45        7.94      0.50 o 
  -8   3  11        3.27        2.20      0.51 o 
  -7   3  11       22.34       26.32      1.71 o 
  -6   3  11        1.35        2.00      0.54 o 
  -5   3  11       41.86       46.04      1.92 o 
  -4   3  11        7.66        8.26      0.91 o 
  -3   3  11        1.03        1.08      0.41 o 
  -2   3  11       39.48       41.65      1.40 o 
  -1   3  11       18.75       20.16      0.83 o 
   0   3  11       23.46       25.07      1.91 o 
   1   3  11       10.77       10.50      0.66 o 
   2   3  11        0.28       -0.07      0.19 o 
   3   3  11       13.91       15.28      0.58 o 
  -5   4  11        0.18       -0.20      0.22 o 
  -4   4  11       21.10       18.43      0.77 o 
  -3   4  11        1.57        1.56      0.21 o 
  -2   4  11        6.74        6.44      0.78 o 
  -1   4  11       10.19       12.09      0.69 o 
   0   4  11       14.19       14.51      0.69 o 
  -6  -3  12        4.36        4.97      0.71 o 
  -5  -3  12        2.81        2.76      0.32 o 
  -4  -3  12       16.58       17.50      0.96 o 
  -3  -3  12        3.48        2.55      0.45 o 
  -2  -3  12       61.87       62.03      4.48 o 
  -1  -3  12       30.84       25.06      1.41 o 
   0  -3  12        6.36        5.82      0.50 o 
   1  -3  12        5.76        5.56      0.37 o 
  -8  -2  12        0.02       -0.11      0.35 o 
  -7  -2  12       11.65       14.68      0.90 o 
  -6  -2  12        0.63        0.47      0.27 o 
  -5  -2  12       10.15        8.86      0.71 o 
  -4  -2  12       23.71       22.03      1.66 o 
  -3  -2  12      109.26      108.50      2.54 o 
  -2  -2  12        4.67        5.11      0.80 o 
  -1  -2  12        3.55        3.89      0.48 o 
   0  -2  12       23.54       24.53      2.65 o 
   1  -2  12       28.96       27.82      1.42 o 
   2  -2  12        0.91       -0.06      0.41 o 
   3  -2  12        9.72        9.11      0.89 o 
  -9  -1  12        4.70        5.57      0.71 o 
  -8  -1  12       33.81       34.47      2.47 o 
  -7  -1  12        2.71        2.23      0.46 o 
  -6  -1  12       22.47       23.43      1.12 o 
  -5  -1  12       19.90       20.19      1.11 o 
  -4  -1  12      155.04      148.68      3.25 o 
  -3  -1  12       11.96       10.80      0.73 o 
  -2  -1  12       75.64       76.51      1.83 o 
  -1  -1  12       14.12       13.60      1.10 o 
   0  -1  12       31.51       32.06      1.60 o 
   1  -1  12       19.10       19.43      1.15 o 
   2  -1  12       40.70       41.54      1.70 o 
   3  -1  12       20.48       21.99      1.10 o 
   4  -1  12        4.20        4.23      0.40 o 
  -9   0  12        5.03        4.29      1.07 o 
  -8   0  12        4.01        4.30      0.60 o 
  -7   0  12       45.05       40.70      1.45 o 
  -6   0  12       15.20       17.27      0.77 o 
  -5   0  12       57.78       53.77      1.39 o 
  -4   0  12       19.73       22.90      1.19 o 
  -3   0  12       18.84       19.67      0.94 o 
  -2   0  12        0.61        1.66      0.36 o 
  -1   0  12       20.88       26.39      1.20 o 
   0   0  12       20.92       21.87      1.36 o 
   1   0  12        1.64        1.91      0.87 o 
   2   0  12       23.65       27.16      1.36 o 
   3   0  12       61.89       63.53      1.89 o 
   4   0  12        1.75        1.81      0.23 o 
  -9   1  12        5.13        7.16      0.91 o 
  -8   1  12       32.01       35.28      2.20 o 
  -7   1  12        2.83        2.22      0.65 o 
  -6   1  12       26.64       28.54      1.11 o 
  -5   1  12       18.99       20.37      0.87 o 
  -4   1  12      145.26      145.43      2.24 o 
  -3   1  12       12.93       12.80      0.72 o 
  -2   1  12       72.61       75.11      1.73 o 
  -1   1  12       11.94       11.37      0.73 o 
   0   1  12       27.58       28.95      1.29 o 
   1   1  12       17.71       14.74      1.59 o 
   2   1  12       35.35       35.12      2.70 o 
   3   1  12       23.58       25.15      0.88 o 
   4   1  12        6.40        6.40      0.45 o 
  -8   2  12        0.08       -0.02      0.54 o 
  -7   2  12       14.02       19.01      1.17 o 
  -6   2  12        0.75        0.61      0.99 o 
  -5   2  12       10.68       11.96      0.87 o 
  -4   2  12       24.85       23.05      1.17 o 
  -3   2  12      104.52      108.20      2.21 o 
  -2   2  12        5.52        6.27      0.66 o 
  -1   2  12        3.54        4.07      0.54 o 
   0   2  12       23.68       24.86      1.11 o 
   1   2  12       27.29       26.69      0.89 o 
   2   2  12        1.34        1.14      0.22 o 
   3   2  12        9.05        7.86      0.54 o 
  -7   3  12        0.97        0.94      0.44 o 
  -6   3  12        5.11        6.87      0.64 o 
  -5   3  12        2.54        2.79      0.52 o 
  -4   3  12       16.01       17.11      1.46 o 
  -3   3  12        4.12        3.12      0.53 o 
  -2   3  12       63.58       67.78      3.09 o 
  -1   3  12       31.77       35.31      1.43 o 
   0   3  12        6.54        6.65      0.47 o 
   1   3  12        7.17        6.96      0.40 o 
  -5  -3  13       10.63       11.61      0.86 o 
  -4  -3  13        4.70        4.58      1.18 o 
  -3  -3  13        9.10        9.57      2.45 o 
  -2  -3  13       23.50       24.34      1.34 o 
  -1  -3  13        1.61        1.57      0.37 o 
  -7  -2  13       14.71       15.21      1.19 o 
  -6  -2  13        6.29        6.21      0.45 o 
  -5  -2  13       10.34       11.62      0.68 o 
  -4  -2  13       18.20       19.38      0.91 o 
  -3  -2  13       10.11       10.37      0.88 o 
  -2  -2  13       16.87       17.07      1.51 o 
  -1  -2  13       12.31       14.81      1.33 o 
   0  -2  13       19.10       20.67      0.90 o 
   1  -2  13       27.08       24.99      0.94 o 
  -8  -1  13        2.86        1.52      0.47 o 
  -7  -1  13        1.28        0.75      0.29 o 
  -6  -1  13        7.17        7.07      0.73 o 
  -5  -1  13        2.70        2.41      0.55 o 
  -4  -1  13       12.31       12.85      1.08 o 
  -3  -1  13        2.28        1.84      0.40 o 
  -2  -1  13       35.55       34.35      1.57 o 
  -1  -1  13       32.11       32.19      1.49 o 
   0  -1  13        4.13        3.59      0.52 o 
   1  -1  13       16.93       15.72      0.90 o 
   2  -1  13        0.47       -0.08      0.22 o 
  -8   0  13        0.49        0.10      0.25 o 
  -7   0  13        5.05        3.76      0.44 o 
  -6   0  13        8.15        7.33      0.53 o 
  -5   0  13        0.65        0.01      0.34 o 
  -4   0  13        0.20        0.65      0.36 o 
  -3   0  13       84.49       85.43      2.16 o 
  -2   0  13       41.46       37.52      1.57 o 
  -1   0  13       69.25       67.68      2.30 o 
   0   0  13       75.60       72.67      2.03 o 
   1   0  13        2.40        3.04      0.51 o 
   2   0  13        0.14       -0.08      0.18 o 
   3   0  13       27.11       24.75      0.86 o 
  -8   1  13        2.90        2.51      0.65 o 
  -7   1  13        0.76        0.81      0.65 o 
  -6   1  13        6.17        5.64      0.58 o 
  -5   1  13        3.46        3.23      0.43 o 
  -4   1  13       10.60       10.94      0.67 o 
  -3   1  13        1.11        0.64      0.30 o 
  -2   1  13       38.98       39.58      1.22 o 
  -1   1  13       35.93       38.92      1.14 o 
   0   1  13        2.79        2.90      0.64 o 
   1   1  13       18.04       18.51      0.84 o 
   2   1  13        0.61        0.23      0.17 o 
  -7   2  13       13.69       14.79      1.14 o 
  -6   2  13        5.71        6.16      0.65 o 
  -5   2  13       11.42       14.95      1.00 o 
  -4   2  13       20.51       22.56      1.51 o 
  -3   2  13        8.51        9.27      0.69 o 
  -2   2  13       15.32       17.25      0.89 o 
  -1   2  13       13.06       14.48      0.77 o 
   0   2  13       21.11       23.68      0.88 o 
   1   2  13       23.69       22.49      0.80 o 
  -5   3  13        9.95       11.66      0.93 o 
  -4   3  13        5.79        7.01      0.81 o 
  -3   3  13       11.77       14.18      1.13 o 
  -2   3  13       22.55       25.51      1.47 o 
  -1   3  13        2.77        3.98      0.58 o 
  -5  -2  14        4.99        4.57      0.53 o 
  -4  -2  14        4.18        4.81      0.65 o 
  -3  -2  14       13.77       13.71      1.09 o 
  -2  -2  14        0.62        1.65      0.47 o 
  -1  -2  14        1.30        1.87      0.39 o 
  -7  -1  14       21.16       23.02      1.35 o 
  -6  -1  14       17.02       18.84      1.44 o 
  -5  -1  14       10.29       10.85      0.81 o 
  -4  -1  14        3.65        2.79      0.69 o 
  -3  -1  14        6.37        6.70      0.79 o 
  -2  -1  14        2.64        2.79      0.42 o 
  -1  -1  14       23.83       21.90      0.97 o 
   0  -1  14        5.82        6.32      0.74 o 
   1  -1  14       27.65       24.61      1.18 o 
  -6   0  14        0.06        0.37      0.39 o 
  -5   0  14       12.66       12.83      0.82 o 
  -4   0  14       12.10       12.98      0.89 o 
  -3   0  14        0.27        0.73      0.37 o 
  -2   0  14        5.68        7.88      0.55 o 
  -1   0  14        0.01        0.60      0.23 o 
   0   0  14        1.65        1.19      0.31 o 
   1   0  14        0.02       -0.08      0.19 o 
  -7   1  14       18.98       15.48      1.02 o 
  -6   1  14       19.11       18.35      1.24 o 
  -5   1  14       11.00       10.78      0.59 o 
  -4   1  14        3.94        3.25      0.40 o 
  -3   1  14        8.94        9.70      0.60 o 
  -2   1  14        3.21        3.43      0.40 o 
  -1   1  14       22.97       23.45      1.11 o 
   0   1  14        6.65        7.51      1.21 o 
   1   1  14       26.04       25.35      1.24 o 
  -5   2  14        5.59        5.79      0.69 o 
  -4   2  14        3.95        5.77      0.73 o 
  -3   2  14       13.66       13.24      0.76 o 
  -2   2  14        1.50        2.86      0.45 o 
  -1   2  14        1.80        1.95      0.46 o 
  -4  -1  15       19.08       18.54      1.07 o 
  -3  -1  15        0.14       -0.04      0.25 o 
  -5   0  15       25.32       25.97      1.32 o 
  -4   0  15       12.07       15.17      1.08 o 
  -3   0  15        5.65        5.40      0.44 o 
  -2   0  15        0.34        0.75      0.30 o 
  -4   1  15       20.28       21.52      1.16 o 
  -3   1  15        0.17        0.37      0.31 o 
  -2   1  15       16.19       15.03      0.93 o 
                                                 
